# Supplementary material for: Co-expression-wide association studies link genetically regulated interactions with complex traits
Source: medRxiv. 2025 Jun 23:2024.10.02.24314813. Preprint. [Version 3] doi: 10.1101/2024.10.02.24314813 (PMC11661334; doi:10.1101/2024.10.02.24314813)
Supplement: Supplement 2 [file media-2.xlsx]

## Sheet: List of Sheets
Sheet Name	Description
Supplementary Data 1	Summarized out-of-sample performance metrics for each imputation model type.
Supplementary Data 2	Out-of-sample performance metrics for each protein pair imputed by an elastic net penalized regression model with P value screening and only cis-pQTLs as predictors.
Supplementary Data 3	Out-of-sample performance metrics for each protein pair imputed by a lasso penalized regression model with P value screening and only cis-pQTLs as predictors.
Supplementary Data 4	Out-of-sample performance metrics for each protein pair imputed by a ridge penalized regression model with P value screening and only cis-pQTLs as predictors.
Supplementary Data 5	Out-of-sample performance metrics for each protein pair imputed by an elastic net penalized regression model with effect size screening and only cis-pQTLs as predictors.
Supplementary Data 6	Out-of-sample performance metrics for each protein pair imputed by a lasso penalized regression model with effect size screening and only cis-pQTLs as predictors.
Supplementary Data 7	Out-of-sample performance metrics for each protein pair imputed by a ridge penalized regression model with effect size screening and only cis-pQTLs as predictors.
Supplementary Data 8	Out-of-sample performance metrics for each protein pair imputed by an elastic net penalized regression model with P value screening and both cis-pQTLs and trans-pQTLs as predictors.
Supplementary Data 9	Out-of-sample performance metrics for each protein pair imputed by a lasso penalized regression model with P value screening and both cis-pQTLs and trans-pQTLs as predictors.
Supplementary Data 10	Out-of-sample performance metrics for each protein pair imputed by a ridge penalized regression model with P value screening and both cis-pQTLs and trans-pQTLs as predictors.
Supplementary Data 11	Out-of-sample performance metrics for each protein pair imputed by an elastic net penalized regression model with effect size screening and both cis-pQTLs and trans-pQTLs as predictors.
Supplementary Data 12	Out-of-sample performance metrics for each protein pair imputed by a lasso penalized regression model with effect size screening and both cis-pQTLs and trans-pQTLs as predictors.
Supplementary Data 13	Out-of-sample performance metrics for each protein pair imputed by a ridge penalized regression model with effect size screening and both cis-pQTLs and trans-pQTLs as predictors.
Supplementary Data 14	COWAS (joint) and PWAS (marginal) results for association between genetically regulated (co-)expression and low-density lipoprotein (LDL) cholesterol. Only well-imputed protein pairs are included, and out-of-sample performance metrics for the imputation models are also provided.
Supplementary Data 15	Summary statistics from fitting the model Y ~ A + B + A*B, where Y is LDL cholesterol and A,B are observed protein expression levels. This model was fit for all of the protein pairs listed in Supplementary Data 14.
Supplementary Data 16	COWAS (joint) and PWAS (marginal) results for association between genetically regulated (co-)expression and Alzheimer's disease using EADB GWAS summary statistics (Bellenguez et al. 2022). Only well-imputed protein pairs are included, and out-of-sample performance metrics for the imputation models are also provided.
Supplementary Data 17	COWAS (joint) and PWAS (marginal) results for association between genetically regulated (co-)expression and Alzheimer's disease using IGAP GWAS summary statistics (Kunkle et al. 2019). Only well-imputed protein pairs are included, and out-of-sample performance metrics for the imputation models are also provided.
Supplementary Data 18	Out-of-sample performance metrics for product-based COWAS with an elastic net penalized regression model, effect size screening, and only cis-pQTLs as predictors. These models were trained on variants present in the EADB GWAS of Alzheimer's disease (Bellenguez et al. 2022).
Supplementary Data 19	Product-based COWAS (joint) and PWAS (marginal) results for association between genetically regulated (co-)expression and Alzheimer's disease using EADB GWAS summary statistics (Bellenguez et al. 2022). Only well-imputed protein pairs are included, and out-of-sample performance metrics for the imputation models are also provided.
Supplementary Data 20	COWAS (joint) and PWAS (marginal) results for association between genetically regulated (co-)expression and Parkinson's disease. Only well-imputed protein pairs are included, and out-of-sample performance metrics for the imputation models are also provided.

## Sheet: Supplementary Data 1
Model type	Number of protein pairs with models available	Percent of pairs with with correlation P < 0.05	Single-protein mean R2	Single-protein median R2	Co-expression mean R2	Co-expression median R2	Number of well-imputed protein pairs	Percent of well-imputed pairs with correlation P < 0.05	Single-protein mean R2 in well-imputed pairs	Single-protein median R2 in well-imputed pairs	Co-expression mean R2 in well-imputed pairs	Co-expression median R2 in well-imputed pairs
Elastic net with cis-SNPs selected by P-value	7180	0.1393	0.0562736	0.00645801	0.000568008	0.000121216	706	0.9986	0.122801	0.0349264	0.0035508	0.00192213
Lasso with cis-SNPs selected by P-value	7066	0.1453	0.0564761	0.00649317	0.000572679	0.000124305	701	0.9957	0.122816	0.0314653	0.00356977	0.00203853
Ridge with cis-SNPs selected by P-value	14176	0.0828	0.04609	0.00524942	0.000356847	9.67632e-05	782	0.9949	0.112973	0.0233237	0.00323683	0.0017084
Elastic net with cis-SNPs selected by beta	6417	0.1387	0.0607838	0.0078735	0.000605929	0.000123826	613	1	0.136902	0.0378182	0.00362563	0.00202851
Lasso with cis-SNPs selected by beta	6416	0.137	0.0602378	0.00770442	0.000608488	0.000123441	612	0.9984	0.134544	0.0386485	0.00384288	0.0020425
Ridge with cis-SNPs selected by beta	14257	0.0812	0.0459868	0.00521032	0.000365046	9.76286e-05	730	0.9945	0.125137	0.0315679	0.00346651	0.00173569
Elastic net with SNPs selected by P-value from across the genome	9890	0.1851	0.0754673	0.0372713	0.000591078	0.000146761	1296	0.9946	0.11397	0.0422773	0.00323013	0.00183064
Lasso with SNPs selected by P-value from across the genome	9829	0.1876	0.0757078	0.0371324	0.000602131	0.000152558	1285	0.9922	0.113121	0.0417479	0.00328716	0.00181153
Ridge with SNPs selected by P-value from across the genome	16519	0.1469	0.071588	0.0375771	0.000452087	0.000133838	1673	0.991	0.0956167	0.0374659	0.00274724	0.0015878
Elastic net with SNPs selected by beta from across the genome	8235	0.1583	0.0692397	0.0196103	0.000573416	0.00011606	933	0.9968	0.130934	0.0482037	0.00369831	0.00213548
Lasso with SNPs selected by beta from across the genome	8143	0.1534	0.0691454	0.0194627	0.000575336	0.000110699	944	0.9979	0.131265	0.0467097	0.00368101	0.00199846
Ridge with SNPs selected by beta from across the genome	15177	0.0938	0.0614412	0.0189966	0.000372208	9.4773e-05	995	0.9819	0.129618	0.0468733	0.00329915	0.00177588
Product-based COWAS with elastic net models and cis-SNPs selected by beta. These models were trained on variants present in the EADB GWAS of Alzheimer's disease (Bellenguez et al. 2022).	6090	0.1335	0.0564491	0.00758453	0.000630719	0.000118927	561	0.9982	0.115406	0.0397774	0.0041893	0.00197118

## Sheet: Supplementary Data 2
ID_A	ID_B	N_TRAINING	NFEATURES_A	CORRELATION_A	PVAL_R_A	R2_A	NFEATURES_B	CORRELATION_B	PVAL_R_B	R2_B	NFEATURES_CO	CORRELATION_CO	PVAL_R_CO	R2_CO
A1BG	CRISP3	29977	96	0.246814	6.71465e-84	0.0609171	71	0.520587	0	0.271011	2	0.00364347	0.777908	1.32749e-05
A1BG	MATN2	29676	98	0.253964	5.17416e-88	0.0644978	77	0.309868	2.95694e-132	0.0960184	8	0.00303942	0.814904	9.23805e-06
AARSD1	ARID4B	33625	18	0.0919862	4.09145e-14	0.00846146	78	0.0421419	0.000546655	0.00177594	1	-0.00157785	1.10293	2.4896e-06
AARSD1	CREB3	28462	33	0.0773281	5.17292e-09	0.00597964	56	0.0254073	0.0552696	0.000645531	7	-0.00623288	1.36175	3.88488e-05
AARSD1	DDHD2	29519	16	0.106899	1.79532e-16	0.0114274	48	0.0594698	4.8263e-06	0.00353665	2	-0.0139937	1.71762	0.000195825
AARSD1	ERBB2	34538	37	0.092562	1.27966e-14	0.00856773	78	0.205348	1.17548e-66	0.0421678	10	0.00321534	0.789335	1.03384e-05
AARSD1	PPP1R12A	34538	20	0.0939794	5.02096e-15	0.00883213	55	0.0431012	0.000339563	0.00185771	20	0.0135335	0.260759	0.000183157
AARSD1	TARS1	29415	19	0.0981304	4.58278e-14	0.00962958	56	0.0190553	0.143912	0.000363104	3	-0.00983822	1.54942	9.67905e-05
ABCA2	AGR2	27891	1	0.0269657	0.0440227	0.000727148	29	0.0933946	2.76876e-12	0.00872256	18	-0.00452257	1.26441	2.04536e-05
ABCA2	KLRD1	28951	18	0.0152036	0.247399	0.000231149	42	0.353821	2.35024e-170	0.125189	11	-0.0143372	1.72463	0.000205556
ABCA2	LGALS9	28607	52	-0.00497572	1.29328	2.47578e-05	55	0.364265	4.70668e-179	0.132689	1	0.015787	0.232517	0.00024923
ABCA2	NT5C3A	28595	2	-0.00169056	1.10171	2.858e-06	23	0.091288	4.6293e-12	0.00833349	6	0.00223683	0.865701	5.0034e-06
ABCA2	TGFA	28595	52	0.0126765	0.33782	0.000160695	43	0.0793217	1.89239e-09	0.00629193	1	0.0183899	0.164366	0.00033819
ABCA2	ZNRF4	29021	10	0.00335551	0.798274	1.12595e-05	66	0.0453132	0.000554045	0.00205328	3	0.00563687	0.667668	3.17743e-05
ABL1	CAT	29073	69	0.0369911	0.00478871	0.00136834	29	0.164671	1.27419e-36	0.0271165	4	0.0538137	4.0368e-05	0.00289591
ABL1	CD2AP	34329	79	0.0446721	0.000213488	0.0019956	42	0.213312	1.78243e-71	0.0455022	21	0.0149773	0.214683	0.000224319
ABL1	DKKL1	34984	76	0.0345143	0.00388696	0.00119124	87	0.868162	0	0.753705	4	-0.00349684	1.23004	1.22279e-05
ABL1	EGFR	34656	82	0.0291141	0.0153549	0.000847628	54	0.149377	7.1023e-36	0.0223134	23	0.0039128	0.744656	1.531e-05
ABL1	ENAH	33745	80	0.0520111	1.91196e-05	0.00270515	43	0.098095	6.653e-16	0.00962263	13	0.0180316	0.138557	0.00032514
ABL1	EP300	28642	71	0.0477144	0.000303297	0.00227667	44	0.00365851	0.781911	1.33847e-05	1	0.0144373	0.274619	0.000208437
ABL1	ERBB2	34538	77	0.0449201	0.000188132	0.00201781	82	0.202268	1.09765e-64	0.0409125	15	0.00565585	0.638378	3.19887e-05
ABL1	ERBB3	34184	75	0.0582505	1.44016e-06	0.00339312	50	0.207288	3.10394e-67	0.0429683	4	0.00515089	0.670253	2.65317e-05
ABL1	ERBB4	34538	79	0.0612256	3.53906e-07	0.00374857	58	0.216843	2.6946e-74	0.0470208	23	0.0166357	0.166845	0.000276747
ABL1	FLT3	33699	73	0.0598773	8.70273e-07	0.00358529	49	0.0981035	6.9476e-16	0.0096243	18	-0.00788656	1.48257	6.21979e-05
ABL1	GTF2IRD1	29049	65	0.0435014	0.000911862	0.00189238	63	0.018441	0.159922	0.000340072	2	-0.00664148	1.38721	4.41093e-05
ABL1	ITGB2	34057	80	0.0318972	0.00847287	0.00101743	74	0.11026	7.12106e-20	0.0121573	20	0.000694001	0.954334	4.81637e-07
ABL1	JUN	33745	81	0.0669695	3.65284e-08	0.00448492	73	0.024045	0.0482372	0.000578163	7	0.00775599	0.524083	6.01554e-05
ABL1	LRP2	28796	70	0.0334024	0.0112446	0.00111572	64	0.0565903	1.73096e-05	0.00320246	5	0.00995898	0.449876	9.91813e-05
ABL1	MAP4K5	34184	80	0.0445249	0.000230978	0.00198247	45	0.13052	2.32879e-27	0.0170355	1	-0.00416692	1.2695	1.73632e-05
ABL1	MAPT	33625	74	0.0577607	2.13924e-06	0.0033363	4	0.0121762	0.318098	0.00014826	3	0.00563336	0.644162	3.17348e-05
ABL1	NOTCH3	34656	82	0.0565362	2.48079e-06	0.00319634	59	0.0876201	2.72469e-13	0.00767729	10	0.00884725	0.461464	7.82738e-05
ABL1	NXPH3	28642	77	0.0225853	0.087418	0.000510094	78	0.201573	1.38281e-53	0.0406318	4	0.00808102	0.540884	6.53029e-05
ABL1	PAG1	33719	80	0.0666291	4.34137e-08	0.00443944	56	0.0922476	3.20478e-14	0.00850963	3	0.0188665	0.12136	0.000355946
ABL1	PAK4	33625	75	0.0583693	1.66918e-06	0.00340698	61	0.0363546	0.00286622	0.00132166	5	-0.0137312	1.73979	0.000188546
ABL1	PKD1	29538	70	0.0419875	0.00124757	0.00176295	71	0.269421	9.08008e-99	0.0725877	5	0.00691226	0.595315	4.77793e-05
ABL1	PRDX1	33518	76	0.0442397	0.000291108	0.00195715	35	0.0535524	1.15049e-05	0.00286786	5	0.00831292	0.496201	6.91046e-05
ABL1	PXN	33625	75	0.0278234	0.0225065	0.000774143	75	0.439069	0	0.192781	1	0.0151889	0.212976	0.000230703
ABL1	ROBO1	34345	76	0.067307	2.35473e-08	0.00453024	70	0.178199	4.08476e-50	0.031755	5	0.0104622	0.385959	0.000109458
ABL1	SEMA7A	34555	81	0.0445511	0.000211552	0.0019848	54	0.147011	1.07746e-34	0.0216122	24	0.0190555	0.113196	0.000363113
ABL1	SH3BP1	29421	72	0.0327932	0.0118823	0.0010754	33	0.221018	5.04702e-66	0.048849	4	0.0261712	0.0447032	0.000684931
ABL1	SHD	28514	70	0.0376266	0.00448839	0.00141576	83	0.0741241	2.0981e-08	0.00549438	20	0.00943658	0.476198	8.9049e-05
ABL1	SNCA	28838	65	0.0314309	0.0169883	0.000987904	51	0.0458435	0.000496815	0.00210163	3	0.0272135	0.0387768	0.000740574
ABL1	SORBS1	29519	69	0.0356299	0.00618567	0.00126949	41	0.0515466	7.42719e-05	0.00265705	7	0.0135907	0.296481	0.000184706
ABL1	TCL1A	34194	77	0.0273206	0.0238703	0.000746416	24	0.243308	1.02982e-92	0.059199	2	-0.0163265	1.82296	0.000266554
ABL1	WASF1	33719	80	0.0459012	0.000162921	0.00210692	22	0.230117	9.61786e-82	0.0529541	11	0.0185799	0.127122	0.000345212
ACAA1	CAT	28503	29	0.0725101	4.24352e-08	0.00525771	25	0.187493	2.95338e-46	0.0351536	9	0.0171319	0.195928	0.000293502
ACAA1	ESR1	28110	36	0.0767897	8.16946e-09	0.00589666	70	0.0572592	1.74017e-05	0.00327861	3	0.023103	0.0832543	0.000533748
ACAA1	MTHFD2	28907	29	0.0768034	5.00651e-09	0.00589876	65	0.0822347	3.80567e-10	0.00676255	20	-0.00399368	1.23856	1.59495e-05
ACAA1	SF3B4	33699	36	0.0856655	1.86728e-12	0.00733859	51	0.0312768	0.0102373	0.000978238	2	0.00262647	0.829322	6.89833e-06
ACAA1	TIMM10	28950	31	0.0780584	2.72409e-09	0.00609311	25	0.133548	1.87326e-24	0.0178352	2	-0.00362951	1.21754	1.31733e-05
ACADM	AHSA1	29686	17	0.072719	2.03045e-08	0.00528805	65	0.0275902	0.0335167	0.000761222	3	0.00786748	0.544457	6.18973e-05
ACADM	CLPP	28887	19	0.0913196	3.55275e-12	0.00833926	69	0.0312879	0.0173997	0.00097893	25	0.0198378	0.13165	0.000393538
ACADM	CTSD	26975	20	0.0854424	3.26072e-10	0.00730041	67	0.288347	8.32074e-104	0.083144	15	0.0176252	0.195533	0.000310647
ACADM	DIABLO	28959	18	0.0815374	5.16876e-10	0.00664835	47	0.0463579	0.000417279	0.00214905	5	0.0164097	0.211824	0.000269277
ACADM	ECHS1	29035	16	0.115035	1.45082e-18	0.0132331	32	0.163622	3.94447e-36	0.0267723	18	0.0105307	0.422362	0.000110897
ACADM	HMOX2	28466	18	0.0943471	9.81882e-13	0.00890137	31	0.065127	8.73867e-07	0.00424153	7	0.0216953	0.101675	0.000470687
ACADM	HSP90B1	28304	18	0.103316	6.59957e-15	0.0106742	50	0.0361946	0.00646305	0.00131005	32	0.00390243	0.769119	1.52289e-05
ACADM	HSPB1	28587	14	0.0916349	3.87439e-12	0.00839696	64	0.348374	8.21558e-163	0.121364	25	0.0304204	0.0214402	0.000925401
ACADM	JUN	28591	18	0.0969975	1.97563e-13	0.00940851	3	0.00748721	0.571361	5.60584e-05	5	-0.00705305	1.40612	4.97455e-05
ACADM	PGD	29630	16	0.100129	1.11142e-14	0.0100259	37	0.158825	8.83808e-35	0.0252253	4	0.00839509	0.518193	7.04775e-05
ACADM	SSBP1	28760	20	0.0969198	1.75387e-13	0.00939344	73	0.0338827	0.0101725	0.00114804	15	0.00205165	0.876374	4.20926e-06
ACADM	TP53	28458	20	0.0915074	4.63915e-12	0.00837361	36	0.0597262	6.52253e-06	0.00356722	6	0.000715951	0.956936	5.12586e-07
ACADSB	C1QBP	30149	39	0.179867	5.17884e-45	0.032352	53	0.0494845	0.000121113	0.00244871	2	0.0199432	0.121536	0.000397733
ACADSB	DDX39A	29235	39	0.174793	2.45999e-41	0.0305525	63	0.0233603	0.0740791	0.000545705	1	0.000242169	0.985229	5.86459e-08
ACAN	APP	34041	55	0.107053	8.23213e-19	0.0114603	50	0.0676377	2.32088e-08	0.00457486	3	-0.00510911	1.3266	2.6103e-05
ACAN	MMP3	34094	52	0.102266	2.56426e-17	0.0104583	78	0.456156	0	0.208078	3	-0.015277	1.79279	0.000233387
ACE	AGT	30512	44	0.337946	6.95853e-163	0.114207	45	0.387615	5.83171e-218	0.150245	6	-0.0179874	1.83995	0.000323545
ACE	TEX101	29347	38	0.315058	2.15756e-135	0.0992615	8	0.242068	5.0537e-79	0.0585967	2	0.0334424	0.0104019	0.0011184
ACHE	APP	28943	76	0.305444	3.03914e-125	0.0932961	51	0.0702704	8.72026e-08	0.00493792	7	0.0427316	0.00114695	0.00182599
ACHE	COL1A1	29236	80	0.280739	2.36504e-106	0.0788144	54	0.0647756	7.14955e-07	0.00419588	2	0.00477006	0.715358	2.27535e-05
ACHE	COL4A1	28910	70	0.304861	1.26967e-124	0.0929404	50	0.15999	1.85665e-34	0.0255969	15	0.0442762	0.000758078	0.00196038
ACHE	ENO1	28830	78	0.291877	1.28353e-113	0.0851921	66	0.0621795	2.30006e-06	0.00386629	9	0.00924615	0.482703	8.54912e-05
ACOT13	ECI2	29039	44	0.0266516	0.0422678	0.000710308	10	0.209907	7.85219e-59	0.044061	4	0.045999	0.000454221	0.00211591
ACOT13	FN1	30065	44	0.0593846	4.06557e-06	0.00352653	69	0.294066	3.07925e-120	0.0864751	18	0.0134378	0.297483	0.000180575
ACOT13	NIT1	29255	41	0.069057	1.24011e-07	0.00476887	30	0.166514	1.20575e-37	0.0277268	3	-0.00666225	1.3896	4.43856e-05
ACOT13	TNN	30072	47	0.0732907	1.26917e-08	0.00537153	98	0.719313	0	0.517411	2	0.0115414	0.37085	0.000133205
ACOX1	ASS1	28576	31	0.0495537	0.000178519	0.00245557	70	0.0534695	5.25076e-05	0.00285899	13	0.00131221	0.920997	1.7219e-06
ACOX1	BOC	33978	44	0.0396443	0.00108066	0.00157167	77	0.178699	7.22745e-50	0.0319334	6	-0.00818864	1.50026	6.70538e-05
ACOX1	CAT	29151	34	0.0701713	8.16924e-08	0.00492401	24	0.185042	4.55028e-46	0.0342405	2	0.0350055	0.00751597	0.00122539
ACOX1	ENO2	34740	38	0.0410574	0.000618993	0.00168571	50	0.0902444	4.83435e-14	0.00814404	2	0.0157412	0.189539	0.000247784
ACOX1	GRHPR	29573	35	0.0736841	1.40313e-08	0.00542934	44	0.194537	1.57773e-51	0.0378446	5	0.0277393	0.0329096	0.00076947
ACOX1	GSTA1	35122	41	0.0649702	5.03983e-08	0.00422113	48	0.24607	2.21365e-97	0.0605506	3	-0.00497573	1.32328	2.47579e-05
ACOX1	HS1BP3	28830	25	0.0559895	2.10048e-05	0.00313483	39	0.103415	3.48552e-15	0.0106947	1	0.0278101	0.0347131	0.000773403
ACOX1	MCFD2	35003	39	0.0322045	0.00704655	0.00103713	43	0.0894483	6.5057e-14	0.008001	6	0.0112986	0.344572	0.000127658
ACOX1	PGD	29573	38	0.0432833	0.000870181	0.00187344	26	0.167802	1.3252e-38	0.0281574	1	0.0237799	0.0674585	0.000565484
ACP1	CD274	28545	20	0.324509	4.12e-140	0.105306	65	0.310531	7.3956e-128	0.0964292	9	0.0240184	0.0695782	0.000576885
ACP1	FN1	29355	39	0.314161	1.2254e-134	0.098697	71	0.286992	1.0354e-111	0.0823642	14	-0.00862644	1.49129	7.44155e-05
ACP1	KDR	28852	37	0.320133	1.22378e-137	0.102485	40	0.419268	1.81373e-244	0.175786	3	0.00259617	0.843699	6.74008e-06
ACP1	TALDO1	29132	40	0.303823	1.12727e-124	0.0923086	51	0.0504082	0.000118508	0.00254099	14	0.00716769	0.584388	5.13758e-05
ACP5	CLGN	28960	66	0.322536	2.52396e-140	0.104029	55	0.520552	0	0.270974	7	0.0113236	0.388895	0.000128223
ACP5	PDIA3	29078	65	0.318947	1.24987e-137	0.101727	34	0.0370275	0.0047438	0.00137103	1	-0.00741691	1.42825	5.50105e-05
ACP5	TNFSF10	34971	73	0.34808	2.22158e-198	0.12116	43	0.172442	8.08702e-48	0.0297362	9	0.0136134	0.25498	0.000185324
ACP6	ANXA5	33879	67	0.809576	0	0.655414	36	0.0799362	4.43065e-11	0.0063898	18	0.0098581	0.417197	9.7182e-05
ACP6	C1QBP	29811	85	0.811743	0	0.658927	55	0.0346809	0.0074043	0.00120276	9	0.0444375	0.000598758	0.0019747
ACP6	FXN	35363	82	0.820192	0	0.672716	46	0.0991727	6.32077e-17	0.00983522	31	0.0681269	9.76281e-09	0.00464128
ACP6	LACTB2	34640	66	0.814457	0	0.663341	38	0.127914	1.14737e-26	0.016362	14	0.0740013	6.96804e-10	0.00547619
ACP6	NME1	28942	84	0.830297	0	0.689393	72	0.0351293	0.00752103	0.00123407	14	0.0155717	0.236217	0.000242478
ACP6	SDHB	29717	80	0.815125	0	0.664428	83	0.0528767	4.53654e-05	0.00279594	12	0.0593276	4.72408e-06	0.00351976
ACRV1	DDX39A	29580	29	0.0504759	0.000102735	0.00254782	66	0.0304373	0.0192245	0.000926429	2	0.0096062	0.460073	9.2279e-05
ACRV1	PPT1	28478	24	0.0636189	1.54882e-06	0.00404737	53	-0.0043497	1.25723	1.89199e-05	6	0.0313442	0.0180076	0.000982461
ACSL1	COX6B1	29227	77	0.0239669	0.0669215	0.000574411	74	0.0512603	8.82836e-05	0.00262762	17	0.0147293	0.260202	0.000216952
ACSL1	KLRC1	28470	77	0.0526974	6.93918e-05	0.00277701	72	0.0334892	0.0114975	0.00112153	18	0.012953	0.32845	0.00016778
ACSL1	TRIM25	29039	77	0.0620616	2.21368e-06	0.00385165	61	0.069284	1.25765e-07	0.00480028	1	-0.00559821	1.33027	3.134e-05
ACTA2	CGREF1	33978	62	0.0637297	1.4584e-07	0.00406148	76	0.442905	0	0.196165	6	0.00276195	0.819933	7.62838e-06
ACTA2	DBN1	28217	54	0.0438916	0.000973797	0.00192647	53	0.0562686	2.34416e-05	0.00316615	8	0.0147901	0.266635	0.000218747
ACTA2	ENTPD6	34520	65	0.0518195	1.64875e-05	0.00268526	93	0.547428	0	0.299677	3	0.0274994	0.0223158	0.000756215
ACTA2	EP300	28217	54	0.0585342	1.08311e-05	0.00342625	48	-0.00229239	1.13669	5.25503e-06	11	0.010599	0.426009	0.000112338
ACTA2	ERBB3	33697	61	0.078253	1.25465e-10	0.00612352	56	0.232573	1.8622e-83	0.0540901	20	0.00194403	0.873229	3.77924e-06
ACTA2	GC	29068	54	0.0581326	9.20722e-06	0.00337939	57	0.792662	0	0.628313	8	0.0231795	0.0772065	0.000537288
ACTA2	HEXIM1	33804	61	0.0490877	5.39912e-05	0.0024096	26	0.082915	8.62854e-12	0.00687489	8	-0.00474917	1.30376	2.25546e-05
ACTA2	IFNG	33499	58	0.0538771	1.02382e-05	0.00290274	57	0.0431076	0.000416773	0.00185827	19	0.0262147	0.031907	0.00068721
ACTA2	IL36A	28217	56	0.0386635	0.0036744	0.00149487	2	0.035586	0.007507	0.00126637	30	-0.00547255	1.31893	2.99488e-05
ACTA2	JUN	33499	58	0.0624	3.19932e-07	0.00389377	73	0.0416997	0.000640495	0.00173886	3	-0.0107775	1.62221	0.000116155
ACTA2	LYSMD3	28267	60	0.0638099	1.57502e-06	0.00407171	41	0.0376644	0.00462244	0.00141861	3	0.0151922	0.253429	0.000230803
ACTA2	MINK1	28983	55	0.028507	0.0299879	0.000812647	38	0.0726548	3.06915e-08	0.00527873	8	-0.00283021	1.17056	8.01008e-06
ACTA2	NEXN	29054	60	0.0409401	0.00180096	0.0016761	40	0.0614762	2.7407e-06	0.00377933	15	0.0172057	0.18976	0.000296036
ACTA2	PPT1	28267	23	0.0564606	2.16147e-05	0.0031878	57	0.0312048	0.0189643	0.00097374	3	0.0140601	0.290535	0.000197687
ACTA2	PSPN	33804	61	0.0668808	3.71192e-08	0.00447305	70	0.0463343	0.000138456	0.00214687	11	0.0143699	0.237474	0.000206494
ACTA2	SELE	34352	62	0.0228788	0.0579309	0.000523438	25	0.0759413	2.93103e-10	0.00576708	7	0.0168516	0.162535	0.000283977
ACTA2	SHBG	29054	55	0.0662095	4.39126e-07	0.00438369	79	0.231743	1.08313e-71	0.053705	10	0.0100016	0.445933	0.000100033
ACTA2	SV2A	28267	60	0.0585779	1.04776e-05	0.00343137	46	0.109359	1.64874e-16	0.0119593	2	0.0150431	0.258118	0.000226294
ACTA2	TWF2	29038	52	0.0453692	0.000543523	0.00205836	40	0.0494277	0.000164517	0.0024431	6	0.0077161	0.556614	5.95383e-05
ACTN2	ANGPTL7	28913	79	0.039318	0.00278766	0.00154591	52	0.344696	5.32899e-161	0.118815	4	-0.00523243	1.30921	2.73783e-05
ACTN2	CD27	28767	80	0.0330005	0.0123084	0.00108903	74	0.229093	2.16731e-69	0.0524835	8	0.00172004	0.896223	2.95855e-06
ACTN2	CIT	28392	78	0.0456619	0.000577901	0.00208501	58	0.0598096	6.48744e-06	0.00357719	8	-0.00337391	1.20064	1.13832e-05
ACTN2	HTR1B	28470	80	0.056896	1.74041e-05	0.00323715	41	-0.0102514	1.56072	0.000105092	22	0.016396	0.216074	0.00026883
ACTN2	MICALL2	28392	78	0.0502177	0.000153346	0.00252182	64	0.0824471	4.91411e-10	0.00679753	7	0.0051187	0.699775	2.62011e-05
ACTN2	TTN	29451	80	0.042574	0.00108238	0.00181255	44	0.00643033	0.621727	4.13492e-05	6	0.00604112	0.642978	3.64951e-05
ACTN2	YWHAQ	28465	80	0.0274225	0.0385442	0.000751996	67	0.0129228	0.329622	0.000166998	1	0.0102582	0.439017	0.000105231
ACTN4	AHCY	33831	61	0.0290982	0.0166859	0.000846705	36	0.246534	3.12545e-94	0.0607788	13	0.0125647	0.301432	0.000157872
ACTN4	ATG16L1	28974	51	0.0133202	0.310709	0.000177427	53	0.0744003	1.42914e-08	0.0055354	1	0.0115982	0.377413	0.000134518
ACTN4	CKB	29100	45	0.028126	0.0318994	0.000791074	56	0.0228046	0.0819305	0.000520051	8	-0.000865038	1.05261	7.48291e-07
ACTN4	CTSS	26577	51	0.00955139	0.486312	9.1229e-05	51	0.424169	3.72365e-231	0.17992	2	0.0115026	0.401795	0.000132311
ACTN4	EGFR	34209	59	0.0117195	0.332455	0.000137347	50	0.169807	2.00246e-45	0.0288345	1	0.0196236	0.104604	0.000385085
ACTN4	EZR	34123	56	0.0349466	0.00388686	0.00122126	53	0.0802724	3.124e-11	0.00644366	6	-0.0101346	1.59744	0.00010271
ACTN4	FMNL1	33348	54	0.0281967	0.0212968	0.000795055	53	0.0276105	0.0241465	0.00076234	2	0.00691259	0.572475	4.77839e-05
ACTN4	GGH	33233	57	0.0495601	5.29946e-05	0.0024562	52	0.356891	7.47036e-199	0.127371	32	0.0114492	0.350703	0.000131084
ACTN4	HSPB1	33307	61	0.0433324	0.000403826	0.0018777	64	0.357598	3.90248e-200	0.127876	28	0.0125823	0.304536	0.000158315
ACTN4	ICAM1	33663	56	0.0255804	0.0358349	0.000654358	87	0.379601	1.0388e-229	0.144097	15	0.000478606	0.968682	2.29063e-07
ACTN4	ITGB1	33777	55	0.0370641	0.00231341	0.00137375	49	0.0199737	0.1007	0.000398947	6	0.0059609	0.624252	3.55324e-05
ACTN4	MKI67	28270	48	0.0197949	0.136683	0.00039184	73	0.0347045	0.00906083	0.0012044	1	-0.0105799	1.57361	0.000111934
ACTN4	SERPINE1	34209	53	0.0285951	0.0180223	0.000817678	39	0.0812536	1.69175e-11	0.00660216	4	0.0181547	0.133245	0.000329592
ACTN4	SRC	33864	64	0.0314195	0.00971709	0.000987183	60	0.0100669	0.407503	0.000101343	12	-0.00990642	1.58498	9.81373e-05
ACTN4	TFAP2A	28189	51	0.0336786	0.0114472	0.00113425	76	0.0428283	0.00129849	0.00183427	7	0.0155226	0.243919	0.00024095
ACTN4	TRIM21	33916	55	0.0344623	0.00453124	0.00118765	50	0.0643723	1.11959e-07	0.00414379	1	0.0100066	0.409939	0.000100132
ACTN4	TTN	28170	49	0.0254055	0.0565437	0.00064544	43	0.0207801	0.11886	0.000431813	5	0.00605881	0.649341	3.67092e-05
ACTN4	VCAM1	33879	55	0.0352462	0.0037139	0.00124229	46	0.0898603	1.26237e-13	0.00807487	8	0.00980968	0.419489	9.62298e-05
ACVRL1	ENG	34525	55	0.26944	3.77212e-115	0.0725981	47	0.198321	3.4401e-62	0.0393312	9	4.55795e-05	0.996979	2.07749e-09
ACVRL1	ITGA5	34343	63	0.261989	3.5299e-108	0.0686383	48	0.0549539	5.19313e-06	0.00301993	18	0.0213891	0.0763175	0.000457492
ACVRL1	TGFB1	34493	60	0.278297	6.66826e-123	0.0774491	28	0.201881	2.33126e-64	0.040756	4	0.013138	0.275265	0.000172608
ACVRL1	TGFBR1	28496	65	0.286217	6.77974e-108	0.0819204	64	0.0549956	3.26792e-05	0.00302451	3	-0.0172738	1.80771	0.000298383
ACVRL1	TGFBR2	34317	58	0.251769	1.04166e-99	0.0633878	65	0.0753426	4.12118e-10	0.0056765	7	0.00848864	0.481987	7.20569e-05
ACY1	APP	34387	57	0.116691	2.77874e-22	0.0136167	53	0.0408717	0.000698437	0.00167049	6	-0.0119012	1.67626	0.000141639
ACY1	GLO1	33978	59	0.119203	6.23701e-23	0.0142094	14	0.252578	2.2015e-99	0.0637958	4	-0.020439	1.90795	0.000417752
ACY3	MORF4L1	28679	63	0.237691	1.76671e-74	0.0564969	69	0.0298164	0.0239457	0.000889018	8	0.0071325	0.589175	5.08725e-05
ACY3	NPDC1	28576	66	0.248587	3.12548e-81	0.0617953	45	0.0778708	3.75796e-09	0.00606386	1	0.0117015	0.376457	0.000136925
ADA	ATXN2	28978	80	0.512853	0	0.263018	51	0.0233119	0.0759846	0.000543445	1	-0.00565436	1.33306	3.19718e-05
ADA	ATXN2L	29907	86	0.484477	0	0.234718	51	0.052954	4.17958e-05	0.00280413	4	-0.00971491	1.54746	9.43795e-05
ADA	DPP4	34124	86	0.48066	0	0.231034	73	0.165664	3.46239e-43	0.0274446	14	0.0964924	1.36944e-15	0.00931078
ADA	FAP	35232	83	0.492324	0	0.242383	43	0.167273	2.20958e-45	0.0279801	7	0.0575618	1.33201e-06	0.00331336
ADA	FEN1	34038	81	0.501455	0	0.251457	61	0.0151092	0.21261	0.000228288	14	0.0207436	0.087024	0.000430296
ADAM12	KRT8	28558	71	0.171687	4.95999e-39	0.0294763	64	0.0358512	0.00673658	0.00128531	5	0.0017606	0.894176	3.09972e-06
ADAM12	RECK	28528	44	0.163871	1.24864e-35	0.0268538	38	0.194312	1.17444e-49	0.0377571	12	-0.00533761	1.3131	2.84901e-05
ADAM15	SNX9	33978	83	0.62361	0	0.38889	46	0.0671357	3.03606e-08	0.0045072	9	-0.00231654	1.15141	5.36635e-06
ADAM22	APP	34342	89	0.464227	0	0.215507	55	0.0888042	1.67157e-13	0.00788619	3	0.0284639	0.018327	0.000810191
ADAM22	GPIHBP1	29308	90	0.474288	0	0.224949	77	0.250153	2.53833e-84	0.0625766	4	-0.00968601	1.54154	9.38187e-05
ADAM22	SCRIB	28702	93	0.457149	1.79429e-294	0.208985	59	0.0330137	0.0123723	0.0010899	3	0.00498148	0.705928	2.48151e-05
ADAM8	APEX1	34967	82	0.321005	2.42048e-167	0.103044	36	0.306406	6.72313e-152	0.0938847	5	-0.00137568	1.09157	1.89251e-06
ADAM8	SNX9	34693	82	0.321111	3.71185e-166	0.103112	46	0.0814527	1.08577e-11	0.00663455	13	-0.0145264	1.77365	0.000211017
ADAM9	CD160	29812	57	0.132214	1.16349e-24	0.0174805	55	0.303905	1.30498e-127	0.0923585	3	0.03552	0.00608936	0.00126167
ADAM9	GPHA2	30338	57	0.122439	1.05963e-21	0.0149912	20	0.183304	5.41177e-47	0.0336002	3	0.00705315	0.58282	4.97469e-05
ADAM9	HLA-DRA	29442	60	0.138948	8.96973e-27	0.0193067	79	0.515237	0	0.265469	13	0.0212229	0.103452	0.000450412
ADAM9	ITGAV	29775	61	0.131943	1.54103e-24	0.0174089	40	0.124898	3.88462e-22	0.0155996	2	0.00113793	0.93004	1.29489e-06
ADAM9	KLK15	30004	55	0.124917	2.67786e-22	0.0156043	70	0.711659	0	0.506459	2	0.0349741	0.00674154	0.00122319
ADAM9	LYPD1	28840	60	0.125071	1.5103e-21	0.0156428	68	0.0338233	0.0102001	0.00114402	14	0.00490127	0.709774	2.40224e-05
ADAM9	LYZL2	29103	61	0.125919	5.2854e-22	0.0158556	34	0.188127	1.66012e-47	0.0353917	2	-0.013315	1.69019	0.000177289
ADAM9	PSCA	30338	55	0.139611	8.68611e-28	0.0194911	50	0.832517	0	0.693084	7	0.0588267	4.53778e-06	0.00346058
ADAM9	RNF4	29663	54	0.139031	5.42503e-27	0.0193297	59	0.0296223	0.022518	0.000877481	12	0.0121329	0.350147	0.000147206
ADAM9	SNX18	30338	60	0.131403	8.89442e-25	0.0172667	37	0.0551563	1.71911e-05	0.00304221	7	0.0109438	0.394065	0.000119766
ADAM9	TMEM106A	30059	58	0.145852	6.14205e-30	0.0212728	37	0.0671676	1.8646e-07	0.00451149	6	0.0201238	0.118749	0.000404967
ADAMTS1	BRD2	28558	61	0.0374614	0.0046348	0.00140336	27	0.0543508	3.96527e-05	0.00295401	11	0.0053534	0.685862	2.86589e-05
ADAMTS1	FURIN	28852	57	0.0565174	1.74229e-05	0.00319421	35	0.156629	5.16585e-33	0.0245326	3	0.00079242	0.952013	6.27929e-07
ADAMTS1	IGFBP1	28975	59	0.0556344	2.25992e-05	0.00309518	47	0.0482855	0.00023592	0.00233149	8	0.0436581	0.000886282	0.00190603
ADAMTS1	NOTCH2	29243	60	0.0565447	1.51403e-05	0.00319731	67	0.132561	2.43602e-24	0.0175723	9	0.0248867	0.0570369	0.000619347
ADAMTS1	PRG2	29243	60	0.0409185	0.00174943	0.00167432	47	0.0505312	0.00011069	0.00255341	5	-0.00325414	1.19648	1.05894e-05
ADAMTS13	CELSR2	29236	84	0.341849	5.68027e-160	0.116861	65	0.314699	1.42373e-134	0.0990353	2	-0.0023664	1.14356	5.59987e-06
ADAMTS13	PCDH7	29778	88	0.340056	4.23557e-161	0.115638	29	0.0707374	4.64441e-08	0.00500379	2	-0.012197	1.65333	0.000148767
ADAMTS15	PDGFRA	34329	52	0.117748	1.26331e-22	0.0138647	58	0.215018	1.27893e-72	0.0462325	10	0.00855659	0.478422	7.32153e-05
ADAMTS16	SERPINH1	28532	62	0.190418	9.92669e-48	0.0362592	39	0.151446	1.26165e-30	0.0229359	1	-0.00707526	1.40689	5.00593e-05
ADAMTS16	TOP1	28913	69	0.198956	1.06819e-52	0.0395835	59	0.0214475	0.102956	0.000459994	6	0.0084479	0.520713	7.13671e-05
ADAMTS4	FURIN	28852	37	0.0947981	5.36936e-13	0.00898668	48	0.144165	3.57575e-28	0.0207835	6	0.0013966	0.915532	1.95049e-06
ADAMTS4	IGF1R	28642	43	0.093355	1.44825e-12	0.00871515	41	0.120657	5.03729e-20	0.014558	12	0.00102879	0.937951	1.05841e-06
ADAMTS4	ITPA	28587	39	0.0670525	3.88521e-07	0.00449604	43	0.531851	0	0.282866	16	0.0278089	0.0355009	0.000773333
ADAMTS4	PCSK9	29034	36	0.0930245	1.22899e-12	0.00865355	56	0.255497	3.39975e-87	0.0652785	8	0.00663448	0.61326	4.40164e-05
ADAMTS4	SIL1	28528	41	0.0889431	1.69818e-11	0.00791087	46	0.0378803	0.00421565	0.00143492	7	0.00569753	0.667012	3.24618e-05
ADAMTS4	TUBB3	28558	51	0.103224	5.28435e-15	0.0106552	36	0.0233556	0.0775871	0.000545482	2	-0.00165467	1.09949	2.73794e-06
ADAMTS4	ZBTB16	28110	43	0.0958069	6.08499e-13	0.00917895	50	0.287632	1.51888e-107	0.0827322	5	-0.00447474	1.26271	2.00233e-05
ADAMTSL4	DGCR6	28445	41	0.229422	7.76151e-69	0.0526347	48	0.131947	1.62385e-23	0.0174101	6	0.0169403	0.201412	0.000286973
ADAMTSL4	FOS	28274	65	0.219669	9.60615e-63	0.0482544	71	0.0206097	0.121254	0.000424761	4	-0.00293858	1.17484	8.63524e-06
ADAMTSL4	GSN	29266	64	0.237727	5.36234e-76	0.0565142	59	0.114409	1.63716e-18	0.0130895	9	0.0257043	0.0492516	0.000660709
ADAMTSL4	HSPB1	28373	39	0.238628	2.72611e-74	0.0569431	65	0.351794	5.74267e-165	0.123759	1	0.0320343	0.0158172	0.0010262
ADAMTSL4	VASN	28248	51	0.237746	2.00616e-73	0.0565231	38	0.339578	1.79866e-152	0.115313	6	0.0119502	0.369181	0.000142807
ADAMTSL4	VCAM1	28859	43	0.206312	1.64142e-56	0.0425648	30	0.0881313	1.99101e-11	0.00776712	21	0.00168534	0.898147	2.84037e-06
ADD1	CXADR	28881	31	0.109914	5.42662e-17	0.0120811	37	0.099475	3.52912e-14	0.00989528	5	0.00422469	0.748204	1.7848e-05
ADD1	GBP2	28399	29	0.113838	7.64231e-18	0.0129591	29	0.0938844	1.34937e-12	0.00881428	23	0.015901	0.23088	0.00025284
ADD1	HRAS	28994	32	0.0864972	4.18885e-11	0.00748176	41	0.0388374	0.00309909	0.00150834	7	0.0023957	0.855284	5.73937e-06
ADD1	LAMP1	28603	32	0.104192	2.79124e-15	0.010856	54	0.0634623	1.55925e-06	0.00402746	11	0.0157958	0.232297	0.000249508
ADD1	STX7	28660	31	0.126158	9.01173e-22	0.0159158	72	0.467128	0	0.218208	6	0.0664226	4.82077e-07	0.00441196
ADD1	TPM3	28465	30	0.110936	4.68333e-17	0.0123067	52	-0.0081414	1.46089	6.62823e-05	6	0.0132284	0.318312	0.00017499
ADGRB3	OXCT1	28653	69	0.778872	0	0.606642	27	0.0413654	0.0017369	0.00171109	3	-0.00443795	1.26303	1.96954e-05
ADGRD1	HEXIM1	28881	77	0.413626	1.38022e-237	0.171087	22	0.0677054	2.59923e-07	0.00458402	3	0.0191378	0.145865	0.000366256
ADGRE2	TMPRSS11B	28798	86	0.273731	1.65561e-99	0.0749287	65	0.0210192	0.110727	0.000441805	9	0.0085024	0.518861	7.22909e-05
ADGRE2	TNFSF8	29776	83	0.266734	1.51938e-97	0.0711471	45	0.180853	5.85624e-45	0.0327077	4	0.0199704	0.123336	0.000398818
ADH1B	SERPINA3	29421	67	0.0837067	1.26903e-10	0.00700682	88	0.312777	1.05905e-133	0.0978296	18	0.023516	0.071276	0.000553003
ADH4	APP	33754	18	0.107829	6.49028e-19	0.011627	49	0.0705891	6.41152e-09	0.00498282	4	0.0116916	0.336845	0.000136693
ADH4	BRD3	28100	18	0.117322	1.10695e-18	0.0137644	70	0.0735767	3.35058e-08	0.00541353	15	-0.000502372	1.03004	2.52377e-07
ADIPOQ	BNIP3L	29355	90	0.257895	7.80543e-90	0.0665097	44	0.0413497	0.00152968	0.0017098	7	0.00308052	0.813442	9.48963e-06
ADIPOQ	C1QTNF9	29470	91	0.255418	1.96501e-88	0.0652383	90	0.691996	0	0.478858	13	0.0450568	0.000539889	0.00203012
ADIPOQ	CD200R1	29478	87	0.234798	1.19878e-74	0.0551299	74	0.622131	0	0.387047	2	-0.005977	1.35363	3.57245e-05
ADIPOQ	CLEC10A	29444	86	0.254989	4.80551e-88	0.0650192	86	0.444289	2.09868e-283	0.197393	5	0.0109852	0.399355	0.000120674
ADIPOQ	PDP1	28952	88	0.260814	1.14966e-90	0.068024	57	0.0454902	0.000535213	0.00206935	28	0.0164738	0.210082	0.000271386
ADIPOQ	TNFSF14	29444	86	0.249211	4.6518e-84	0.0621062	50	0.245359	1.85307e-81	0.0602011	3	-0.004499	1.27002	2.0241e-05
ADM	EDN1	29151	49	0.138885	1.67313e-26	0.0192889	54	0.150607	6.34352e-31	0.0226823	11	0.0110127	0.400507	0.00012128
ADRA2A	SH3GL3	28527	60	0.0172785	0.191934	0.000298545	1	0.0308938	0.0196218	0.00095443	7	0.00470058	0.722615	2.20954e-05
AFAP1	AKT3	28105	69	0.719145	0	0.51717	45	0.0528391	7.38865e-05	0.00279197	30	0.261279	2.15659e-88	0.0682667
AFAP1	DBN1	28660	50	0.699172	0	0.488842	57	0.0521113	7.90826e-05	0.00271558	33	0.256786	5.45877e-87	0.0659391
AFAP1	MYH9	29421	78	0.70591	0	0.498309	69	0.037453	0.00406193	0.00140273	56	0.249483	3.4521e-84	0.0622419
AFAP1	PRC1	29275	86	0.708135	0	0.501455	70	0.0333895	0.0106169	0.00111486	14	0.00521644	0.689843	2.72112e-05
AFAP1	SRC	28996	66	0.709754	0	0.50375	53	0.0234788	0.0738089	0.000551252	33	0.291107	1.22368e-113	0.0847433
AFAP1	TRIM25	29270	83	0.71176	0	0.506602	67	0.0661534	4.06349e-07	0.00437627	26	0.254368	4.07344e-87	0.0647031
AFM	KLK10	29720	71	0.118956	3.51524e-20	0.0141505	73	0.498006	0	0.24801	9	0.0116497	0.369184	0.000135715
AFM	WNT9A	29116	43	0.117652	2.11296e-19	0.0138421	41	0.133391	1.57333e-24	0.0177933	2	0.0110557	0.398954	0.000122229
AFP	PTEN	33552	70	0.158816	3.75278e-39	0.0252225	57	0.045027	0.000224648	0.00202743	2	-0.00330919	1.21363	1.09507e-05
AFP	SIRT1	28447	64	0.194111	2.01618e-49	0.0376792	47	0.00485328	0.714378	2.35543e-05	3	-0.00145473	1.08735	2.11624e-06
AGER	BDNF	29525	39	0.125476	3.72784e-22	0.0157443	53	0.0512859	8.05445e-05	0.00263024	7	0.0192047	0.140053	0.000368822
AGER	CREB3	28407	24	0.135001	1.61413e-24	0.0182254	55	0.0302071	0.0227984	0.000912466	20	-0.0224128	1.90881	0.000502335
AGER	EGFR	34744	73	0.143406	3.01761e-33	0.0205651	55	0.165857	4.86077e-44	0.0275084	3	0.00911272	0.447573	8.30417e-05
AGER	IRAK4	34386	68	0.131913	4.49836e-28	0.017401	42	0.0373424	0.00195334	0.00139446	11	-4.51723e-07	1.00003	2.04054e-13
AGER	ITGB1	34426	58	0.132879	1.69819e-28	0.0176569	57	0.0157618	0.190977	0.000248435	1	-0.0120025	1.68064	0.000144059
AGER	TTR	29239	22	0.150909	3.95847e-31	0.0227737	51	0.117617	1.82821e-19	0.0138339	2	0.0274122	0.0360791	0.000751426
AGR2	ANXA4	33211	30	0.0765616	4.16667e-10	0.00586168	63	0.0409617	0.000840549	0.00167786	2	0.00402727	0.742794	1.62189e-05
AGR2	APEX1	33667	33	0.0620106	3.53875e-07	0.00384532	36	0.304786	1.00086e-144	0.0928946	2	-0.000706028	1.04619	4.98476e-07
AGR2	APOD	27499	12	0.0790412	4.37983e-09	0.00624751	58	0.18109	9.35542e-42	0.0327936	6	-0.00590801	1.33862	3.49046e-05
AGR2	BLVRB	33576	31	0.064336	1.31672e-07	0.00413912	40	0.189738	1.82888e-55	0.0360006	3	0.00288835	0.812934	8.34256e-06
AGR2	CTNNA1	27928	15	0.11011	1.55639e-16	0.0121242	54	0.0120648	0.36734	0.000145559	4	-0.0184508	1.83201	0.000340432
AGR2	CTSD	31174	30	0.0792663	3.67762e-10	0.00628314	65	0.291953	9.48263e-123	0.0852365	5	0.0173502	0.170773	0.000301029
AGR2	CYB5R2	28387	26	0.0807361	1.11693e-09	0.00651831	87	0.236557	4.85119e-73	0.0559593	17	0.0259066	0.0509555	0.000671153
AGR2	DARS1	33336	29	0.0639315	1.74647e-07	0.00408723	40	0.0625113	3.2526e-07	0.00390766	1	0.0104781	0.392322	0.00010979
AGR2	DCXR	33538	31	0.0849587	3.18962e-12	0.00721798	63	0.0711276	5.49681e-09	0.00505914	1	0.00649826	0.594664	4.22273e-05
AGR2	ERP29	28107	28	0.0858441	1.14473e-10	0.0073692	11	0.019199	0.150088	0.0003686	2	-0.00122443	1.07313	1.49923e-06
AGR2	GPI	28796	25	0.0631998	1.58769e-06	0.00399422	57	0.0372634	0.0046808	0.00138856	14	0.013196	0.316709	0.000174134
AGR2	GSTM4	27891	31	0.0862279	1.11414e-10	0.00743525	33	0.297291	3.26193e-114	0.0883817	2	-0.0041896	1.24559	1.75527e-05
AGR2	GSTP1	33935	33	0.0942392	7.27443e-15	0.00888102	12	0.166201	3.11126e-43	0.0276227	1	0.0022187	0.854994	4.92261e-06
AGR2	HDGF	33733	32	0.0902854	1.09169e-13	0.00815145	54	0.779459	0	0.607556	11	-0.0042063	1.27022	1.7693e-05
AGR2	HNRNPUL1	28776	28	0.0694708	1.32463e-07	0.0048262	78	0.0602204	4.84059e-06	0.0036265	2	-0.0177435	1.82166	0.000314833
AGR2	HSPA2	28676	26	0.0857946	7.62655e-11	0.00736071	50	0.0876005	3.02596e-11	0.00767386	1	0.020542	0.119836	0.000421973
AGR2	KRT8	27928	17	0.063807	1.82157e-06	0.00407133	64	0.0231862	0.0831634	0.000537602	5	0.0252509	0.0591671	0.000637608
AGR2	LARP1	28676	26	0.0891144	1.37427e-11	0.00794137	51	0.0306309	0.0203565	0.000938253	6	0.000272345	0.983549	7.41719e-08
AGR2	LGALS1	33369	33	0.0699603	1.05968e-08	0.00489445	89	0.228401	1.04418e-79	0.0521671	14	-0.00227691	1.14753	5.18434e-06
AGR2	LGALS3	33437	32	0.0765322	3.6955e-10	0.00585718	68	0.479643	0	0.230057	8	0.0154658	0.206036	0.000239191
AGR2	LSM1	32955	35	0.0768167	4.25409e-10	0.00590081	64	0.037103	0.00258958	0.00137663	6	-0.00845816	1.50764	7.15405e-05
AGR2	NME1	27967	25	0.0632259	2.22196e-06	0.00399751	64	0.0602456	6.52462e-06	0.00362953	2	0.00190461	0.886759	3.62753e-06
AGR2	PACS2	27891	28	0.0763754	1.12158e-08	0.0058332	44	0.112377	3.83612e-17	0.0126286	1	0.00944867	0.480474	8.92774e-05
AGR2	PARK7	33576	31	0.0975277	1.15152e-15	0.00951164	17	0.11469	4.19339e-21	0.0131538	1	-0.00227388	1.14779	5.17053e-06
AGR2	PRDX3	33096	61	0.0650677	1.16856e-07	0.00423381	49	0.0459873	0.000182074	0.00211483	6	-6.68064e-05	1.00434	4.4631e-09
AGR2	PSMD1	28776	27	0.0964476	2.26423e-13	0.00930214	62	0.0366676	0.00540251	0.00134451	10	0.0147143	0.264393	0.00021651
AGR2	S100A11	33096	34	0.0716397	5.38541e-09	0.00513224	32	0.085382	3.45528e-12	0.00729009	17	0.0119471	0.331133	0.000142734
AGR2	SPOCK1	33391	32	0.0785811	1.27341e-10	0.00617499	46	0.13364	5.438e-28	0.0178597	3	0.0189454	0.12161	0.00035893
AGR2	TALDO1	28696	28	0.074764	1.42351e-08	0.00558965	55	0.0699688	1.12109e-07	0.00489563	2	0.00906362	0.492404	8.21492e-05
AGR2	TRIM25	28686	24	0.0912457	4.3857e-12	0.00832577	58	0.0940558	9.44634e-13	0.00884649	13	0.0281102	0.0332451	0.000790186
AGR2	TTN	27891	30	0.0670628	5.35392e-07	0.00449742	40	0.0341902	0.0106585	0.00116897	10	0.0106769	0.425299	0.000113997
AGR3	DAG1	33742	43	0.0316497	0.00932039	0.0010017	18	0.0272173	0.0253651	0.000740781	4	0.00315424	0.795588	9.94923e-06
AGR3	SPINT1	33538	44	0.0288721	0.0180511	0.000833598	31	0.229833	4.08331e-81	0.0528234	19	0.0183848	0.132196	0.000338003
AGR3	TGFB1	33918	47	0.011869	0.328383	0.000140874	29	0.189656	5.84315e-56	0.0359693	4	-0.00612697	1.38611	3.75397e-05
AGRN	AIF1L	29017	86	0.30707	5.97188e-127	0.0942923	27	0.238923	3.97587e-76	0.0570842	5	0.00541565	0.679999	2.93293e-05
AGRN	APOE	29796	85	0.276896	2.42659e-105	0.0766713	74	0.613211	0	0.376028	3	0.04244	0.00104945	0.00180115
AGRN	APP	34713	84	0.317589	1.79671e-162	0.100863	54	0.0483379	5.59953e-05	0.00233655	4	0.016548	0.168016	0.000273837
AGRN	CBLN4	34888	90	0.311649	5.46024e-157	0.097125	75	0.25079	1.55059e-100	0.0628956	15	0.0170422	0.154634	0.000290436
AGRN	CCL3	34636	87	0.282112	6.60945e-127	0.0795874	89	0.284279	6.46185e-129	0.0808147	9	0.0231895	0.0536141	0.000537753
AGRN	DAG1	35317	90	0.292557	2.08792e-139	0.0855895	13	0.062473	1.48395e-07	0.00390288	3	0.0208365	0.0799434	0.00043416
AGRN	DBI	34600	85	0.267992	3.92337e-114	0.0718195	45	0.226681	2.40375e-81	0.0513842	12	0.014888	0.215595	0.000221653
AGRN	FN1	29796	84	0.307076	2.57449e-130	0.0942956	62	0.307568	9.50721e-131	0.094598	20	0.0115228	0.373819	0.000132775
AGRN	GRN	34603	96	0.278947	7.02721e-124	0.0778116	19	0.171083	1.32202e-46	0.0292693	8	0.00289889	0.809473	8.40356e-06
AGRN	INSR	28876	86	0.296647	1.18546e-117	0.0879996	69	0.0562847	1.87115e-05	0.00316797	13	0.00382533	0.771328	1.46331e-05
AGRN	IQGAP2	34464	90	0.275764	1.612e-120	0.0760458	33	0.112491	7.47203e-21	0.0126543	3	0.000453986	0.969941	2.06103e-07
AGRN	KRT19	34583	88	0.282129	1.00868e-126	0.0795965	33	0.107663	2.75646e-19	0.0115914	47	0.0124319	0.301268	0.000154551
AGRN	LAIR2	34370	87	0.307848	8.27395e-151	0.0947703	99	0.691823	0	0.478618	5	0.0253077	0.0358868	0.000640481
AGRN	MAX	33810	86	0.262355	7.666e-107	0.0688304	31	0.0527463	1.42728e-05	0.00278217	6	0.0266853	0.0282101	0.000712104
AGRN	MYBPC1	29765	85	0.287626	9.27284e-114	0.0827287	60	0.023826	0.0660346	0.00056768	4	0.0239309	0.0648516	0.000572687
AGRN	NID2	34766	88	0.272271	1.93834e-118	0.0741314	42	0.437847	0	0.19171	10	0.0131106	0.274363	0.000171887
AGRN	NSFL1C	34925	87	0.302763	5.16638e-148	0.0916656	39	0.081145	1.10751e-11	0.00658451	5	-0.00333783	1.21969	1.11411e-05
AGRN	PARP1	34636	92	0.286206	1.01826e-130	0.0819141	23	0.0916769	2.09159e-14	0.00840466	24	0.00154806	0.8975	2.3965e-06
AGRN	PDIA3	29072	82	0.302937	1.13205e-123	0.0917707	29	0.0469658	0.000340539	0.00220579	13	0.0158514	0.226864	0.000251266
AGRN	SPP1	34941	87	0.296302	1.28849e-141	0.0877952	40	0.126146	3.47773e-26	0.0159129	2	0.0179013	0.134577	0.000320456
AGRN	TRIM21	34636	90	0.284958	1.50337e-129	0.0812011	50	0.0492715	4.08617e-05	0.00242768	2	0.00238967	0.842378	5.71052e-06
AGRN	VIM	33970	88	0.300004	2.56329e-141	0.0900024	61	0.0243914	0.0443884	0.000594938	5	0.0109467	0.366975	0.000119831
AGRP	GHRL	34804	45	0.0829132	4.27273e-12	0.00687459	68	0.119064	2.12939e-23	0.0141763	12	0.0101853	0.395552	0.00010374
AGRP	GRN	34652	61	0.0817035	9.64495e-12	0.00667546	20	0.159155	1.51167e-40	0.0253304	14	-0.0143503	1.7677	0.000205932
AGRP	TK1	29422	52	0.0741073	1.26164e-08	0.00549188	79	0.0626367	1.5215e-06	0.00392336	9	-0.0133931	1.69566	0.000179375
AGT	ENPEP	29138	42	0.372241	6.10844e-191	0.138563	49	0.0661445	4.33615e-07	0.00437509	1	0.0223898	0.0874567	0.000501304
AGT	KLK10	29707	38	0.381433	4.6267e-205	0.145491	77	0.495058	0	0.245082	15	0.00888328	0.493613	7.89127e-05
AGT	REN	29606	44	0.361808	1.33693e-182	0.130905	55	0.0969832	7.5047e-14	0.00940574	3	0.0235418	0.070084	0.000554219
AGT	RIPK4	29138	41	0.370234	9.43193e-189	0.137073	75	0.0530526	5.08378e-05	0.00281458	1	0.00737641	0.57346	5.44114e-05
AHCY	DAB2	34696	38	0.236543	7.44817e-89	0.0559528	48	0.0282097	0.0187769	0.000795787	1	-0.0120538	1.6846	0.000145295
AHCY	GABARAP	29420	21	0.244491	7.97174e-81	0.0597757	61	0.0301232	0.0208495	0.000907406	9	0.0110525	0.39663	0.000122158
AHCY	HEXIM1	34465	35	0.235824	9.73107e-88	0.0556132	29	0.0799442	2.99678e-11	0.00639107	2	0.0207344	0.085191	0.000429916
AHCY	SERPINB6	34617	32	0.254997	3.38976e-103	0.0650235	56	0.160474	3.67408e-41	0.0257519	5	0.0189499	0.114892	0.0003591
AHNAK	ANXA2	29241	55	0.133016	1.69386e-24	0.0176933	59	0.402798	4.80891e-227	0.162246	9	0.0283422	0.0302073	0.000803279
AHNAK	CCT5	28228	57	0.117798	6.71343e-19	0.0138765	62	0.0647019	1.14291e-06	0.00418634	2	0.0111518	0.402193	0.000124363
AHNAK	DTX3	28818	53	0.115716	1.22723e-18	0.0133901	42	0.0741516	1.74337e-08	0.00549845	3	0.0131592	0.317892	0.000173165
AHNAK	ESR1	28528	50	0.11834	3.02006e-19	0.0140044	71	0.04626	0.000473725	0.00213999	15	0.0143485	0.27855	0.00020588
AHNAK	EZR	29131	58	0.127826	1.18436e-22	0.0163396	48	0.0900461	5.75548e-12	0.0081083	6	0.0136278	0.298333	0.000185718
AHNAK	FN1	29382	53	0.129562	2.03162e-23	0.0167862	52	0.297352	2.90572e-120	0.0884182	4	0.00740001	0.570622	5.47601e-05
AHNAK	OXCT1	29701	55	0.137405	1.9787e-26	0.01888	29	0.0401213	0.00198279	0.00160972	3	0.0230585	0.0755662	0.000531694
AHNAK	PPL	28528	55	0.126927	6.34417e-22	0.0161104	46	0.0738612	2.33363e-08	0.00545548	15	0.00416409	0.753177	1.73397e-05
AHNAK	RPA2	28528	52	0.138329	8.97735e-26	0.0191348	38	0.0612823	3.62014e-06	0.00375552	3	0.00867257	0.512519	7.52135e-05
AHNAK	TARS1	29248	50	0.102018	5.2421e-15	0.0104077	58	0.0087077	0.505523	7.58241e-05	4	0.00819197	0.53106	6.71084e-05
AHNAK2	ANXA2	29241	57	0.184865	4.04994e-46	0.0341752	58	0.39674	1.01564e-219	0.157403	6	0.0271944	0.0375665	0.000739533
AHNAK2	BSG	29124	83	0.18613	1.48751e-46	0.0346443	55	0.123028	4.39493e-21	0.015136	10	-0.00741492	1.42844	5.4981e-05
AHNAK2	CES1	28895	77	0.203399	5.11326e-55	0.041371	59	0.409871	4.9304e-233	0.167994	1	-0.016047	1.77742	0.000257507
AHNAK2	CLTA	28309	78	0.178922	6.14215e-42	0.0320131	43	0.0401321	0.00252713	0.00161059	11	-0.00705006	1.40412	4.97034e-05
AHNAK2	GOT1	29441	55	0.190771	2.2448e-49	0.0363937	40	0.0387168	0.00296489	0.00149899	8	0.0135026	0.300236	0.000182321
AHSA1	DNAJA4	30014	61	0.0206472	0.109725	0.000426307	39	0.129478	7.39951e-24	0.0167645	6	-0.0184754	1.84762	0.000341342
AHSA1	EGFR	29774	66	0.0253018	0.0509093	0.00064018	46	0.151344	7.6484e-32	0.0229049	7	0.0113876	0.379652	0.000129678
AHSA1	RIPK4	29021	68	0.0346877	0.00822063	0.00120323	77	0.0437648	0.000852828	0.00191535	20	0.0143796	0.273379	0.000206772
AHSA1	THRAP3	29021	65	-0.00166122	1.10069	2.75964e-06	60	0.0120759	0.357665	0.000145827	21	-0.00212617	1.12865	4.52059e-06
AHSA1	VIM	28902	63	0.0411228	0.00176563	0.00169108	53	0.0182749	0.164776	0.000333971	3	-0.00717953	1.41474	5.15456e-05
AHSG	ATF2	28948	93	0.564783	0	0.318979	52	0.0229198	0.0812089	0.000525316	3	0.0153791	0.242024	0.000236517
AHSG	CA8	29339	91	0.554853	0	0.307862	53	0.0238541	0.067699	0.000569017	2	0.00230317	0.859998	5.30458e-06
AHSG	CAT	30051	91	0.546175	0	0.298307	28	0.181323	1.37259e-45	0.0328781	9	0.0180228	0.162405	0.000324823
AHSG	DPP4	29025	83	0.556866	0	0.3101	59	0.17189	9.77708e-40	0.029546	3	-0.00753669	1.43411	5.68016e-05
AHSG	EGFR	29957	85	0.553489	0	0.30635	50	0.175628	1.04859e-42	0.0308453	7	-0.0174868	1.82405	0.000305789
AHSG	FURIN	29762	84	0.571487	0	0.326597	35	0.128577	2.3059e-23	0.0165321	30	0.00403469	0.755642	1.62787e-05
AHSG	INSR	29339	89	0.567512	0	0.322069	67	0.0781138	2.08407e-09	0.00610177	10	0.00515236	0.69316	2.65469e-05
AHSG	LAMP1	29306	94	0.560638	0	0.314315	56	0.051094	9.10295e-05	0.0026106	6	-0.00185369	1.11283	3.43617e-06
AHSG	LGALS3	29642	85	0.568363	0	0.323036	60	0.47422	0	0.224885	4	0.0106736	0.411277	0.000113926
AHSG	TRIM24	29567	87	0.569521	0	0.324355	58	0.0419002	0.00126993	0.00175562	17	0.0109428	0.400175	0.000119746
AIDA	APP	28865	74	0.0242954	0.0649145	0.000590268	50	0.0824459	3.52828e-10	0.00679732	3	0.0137748	0.29536	0.000189745
AIF1	LCP1	28960	27	0.116731	4.99343e-19	0.0136262	32	0.626587	0	0.392612	2	0.000488667	0.97034	2.38795e-07
AIF1L	ANPEP	28864	26	0.236833	2.09303e-74	0.0560897	92	0.392294	1.11548e-211	0.153894	14	0.0191066	0.146665	0.000365061
AIF1L	BSG	29124	27	0.234196	2.15874e-73	0.0548477	52	0.12826	8.64234e-23	0.0164506	9	-0.00879271	1.49771	7.73117e-05
AIF1L	CTSB	28853	29	0.243516	1.16632e-78	0.0593	87	0.420154	1.33885e-245	0.176529	10	0.0261514	0.046991	0.000683895
AIF1L	DPP4	28240	32	0.231996	6.76523e-70	0.0538222	52	0.162158	1.39138e-34	0.0262953	21	-0.00058635	1.03514	3.43806e-07
AIF1L	NRP1	28968	29	0.246529	6.02169e-81	0.0607767	33	0.250486	1.37194e-83	0.0627431	9	0.00410932	0.754507	1.68865e-05
AIF1L	TFRC	28915	29	0.256691	1.1104e-87	0.0658903	22	0.366214	4.87837e-183	0.134113	6	-0.00378421	1.22643	1.43202e-05
AK1	DECR1	34465	54	0.0609487	4.10554e-07	0.00371474	52	0.0673793	2.15027e-08	0.00453997	23	0.00405121	0.736653	1.64123e-05
AK1	GIMAP8	28460	39	0.0520123	8.64117e-05	0.00270528	74	0.153003	3.69904e-31	0.0234099	11	0.00346413	0.793864	1.20002e-05
AK2	CDC37	29699	64	0.0263816	0.0420507	0.000695986	4	0.00467196	0.718869	2.18272e-05	1	-0.0218475	1.90773	0.000477314
AK2	GIMAP8	29063	58	0.0318184	0.0152741	0.00101241	65	0.153256	7.00896e-32	0.0234873	3	-0.0131664	1.68442	0.000173355
AK2	GLRX5	29348	65	0.0473431	0.000285418	0.00224137	25	0.102302	3.95923e-15	0.0104656	5	-0.00870964	1.4953	7.58579e-05
AK2	PCNA	29063	57	0.0230202	0.0792879	0.000529929	68	0.0235881	0.0721549	0.0005564	11	-0.00351859	1.21145	1.23805e-05
AK2	PSAP	29868	69	0.0304339	0.0186655	0.000926224	45	0.234343	2.56268e-75	0.0549167	21	0.0356264	0.00589278	0.00126924
AK2	SOD1	28864	67	0.0344204	0.00891622	0.00118476	41	0.0579646	1.05037e-05	0.0033599	3	0.0110702	0.400413	0.000122548
AK2	TGFBR2	29699	64	0.0338097	0.00916761	0.0011431	59	0.0641247	7.58261e-07	0.00411198	3	-0.00667238	1.39282	4.45207e-05
AKAP12	ANPEP	28943	63	0.0682574	2.01565e-07	0.00465907	89	0.393865	4.25155e-214	0.15513	7	0.00728467	0.579512	5.30664e-05
AKAP12	AXL	28997	64	0.0499	0.000143829	0.00249001	81	0.195703	3.69611e-51	0.0382996	3	0.00348405	0.790811	1.21386e-05
AKAP12	PDE4D	28465	64	0.079516	1.88014e-09	0.0063228	59	0.0382186	0.0039255	0.00146066	18	0.00731828	0.580904	5.35573e-05
AKAP12	PRKAR2A	29297	66	0.0772975	3.13684e-09	0.00597491	49	0.0168223	0.197933	0.000282989	2	0.00334911	0.797719	1.12166e-05
AKAP12	SRC	28996	60	0.0518338	7.8476e-05	0.00268674	53	0.0278054	0.0342286	0.000773141	3	0.0293243	0.0255438	0.000859914
AKR1B1	EZR	33999	53	0.117083	3.46683e-22	0.0137084	57	0.113104	8.40659e-21	0.0127925	8	0.0114101	0.346863	0.000130191
AKR1B1	GLO1	33267	51	0.0955004	5.90487e-15	0.00912033	15	0.226596	3.20998e-78	0.0513458	7	0.00899013	0.463458	8.08225e-05
AKR1B1	GRHPR	28950	51	0.119126	9.45824e-20	0.0141911	37	0.197541	4.95944e-52	0.0390223	7	-0.0129289	1.67469	0.000167156
AKR1B1	PRDX6	34115	51	0.0926621	1.73168e-14	0.00858627	32	0.112331	1.32178e-20	0.0126182	12	0.0225684	0.0623111	0.000509331
AKR1B1	SOD1	32904	32	0.100806	2.47678e-16	0.0101618	47	0.0614835	6.00234e-07	0.00378022	1	0.0146016	0.236302	0.000213207
AKR1C4	BAG3	33571	45	0.059615	1.01746e-06	0.00355395	28	0.0775926	1.93673e-10	0.00602061	12	-0.00466258	1.29752	2.17397e-05
AKT1S1	RICTOR	28115	61	0.0393276	0.00318261	0.00154666	56	0.0439208	0.000986556	0.00192904	3	0.00831656	0.532954	6.91652e-05
AKT2	EGLN1	29530	61	0.0264074	0.0424231	0.00069735	33	0.149463	7.48919e-31	0.022339	25	0.0150444	0.247686	0.000226333
AKT2	GRK5	29004	62	0.0303194	0.0209386	0.000919266	12	0.208844	3.56536e-58	0.0436158	4	0.0684183	1.83253e-07	0.00468106
AKT2	HLA-E	29530	61	0.0594016	4.92148e-06	0.00352854	63	0.307754	9.14753e-130	0.0947125	3	0.000458375	0.971905	2.10108e-07
AKT2	NCAM2	29597	63	0.0397964	0.00219643	0.00158375	64	0.498873	0	0.248874	2	-0.00318699	1.19365	1.01569e-05
AKT2	PSMD9	29519	64	0.030767	0.0180826	0.000946611	37	0.126851	1.32491e-22	0.0160911	1	0.0174404	0.180317	0.000304167
AKT3	AP2B1	28050	47	0.0367892	0.00585444	0.00135344	62	0.0485943	0.000271532	0.0023614	9	0.0357538	0.0074016	0.00127833
AKT3	CASP9	27964	45	0.0435119	0.00113543	0.00189329	25	0.0623073	3.11922e-06	0.0038822	6	0.0141997	0.288387	0.000201632
AKT3	CDC37	33729	51	0.0380228	0.00178843	0.00144574	51	0.0177882	0.144083	0.000316421	2	0.0093834	0.440995	8.80481e-05
AKT3	DAB2	33962	52	0.04445	0.000247901	0.0019758	43	0.0115318	0.341993	0.000132983	3	-0.00247204	1.16141	6.11097e-06
AKT3	FKBP5	33373	56	0.0502813	3.96456e-05	0.00252821	26	0.145425	7.16778e-33	0.0211486	5	0.00374228	0.759858	1.40047e-05
AKT3	HDGF	33923	55	0.0449314	0.00021394	0.00201883	60	0.776082	0	0.602303	2	0.00637644	0.599511	4.06589e-05
AKT3	NEDD4L	27964	45	0.0666308	6.13061e-07	0.00443966	71	0.0312732	0.0193534	0.000978016	12	0.0279389	0.0366897	0.000780581
AKT3	NFKB1	27900	45	0.070349	1.43768e-07	0.00494898	46	0.0917443	6.59378e-12	0.00841702	3	0.00759929	0.570345	5.77492e-05
AKT3	NFKBIE	34146	53	0.0327217	0.00684533	0.00107071	39	0.165189	5.62003e-43	0.0272875	1	-0.00228256	1.14959	5.21008e-06
ALCAM	APOD	28644	75	0.163257	1.65231e-35	0.0266528	62	0.185097	2.55401e-45	0.0342608	4	-0.0118477	1.63002	0.000140368
ALCAM	EGFR	35581	72	0.177952	1.03288e-51	0.0316668	49	0.176578	6.22235e-51	0.0311799	2	-0.015194	1.8	0.000230856
ALCAM	HRAS	29347	74	0.14804	4.10096e-30	0.0219157	41	0.0487899	0.000184608	0.00238046	9	0.0183794	0.159173	0.000337804
ALCAM	LGALS8	35155	70	0.146535	4.77042e-35	0.0214726	26	0.178343	2.45286e-51	0.0318063	3	0.0313077	0.00865567	0.000980174
ALCAM	PCDH12	29866	71	0.161835	2.46133e-36	0.0261906	94	0.273227	9.52232e-103	0.0746531	3	-0.000182451	1.01125	3.32885e-08
ALCAM	PDCD1LG2	34656	69	0.154029	4.61826e-38	0.0237248	99	0.50392	0	0.253936	26	-0.00217088	1.1434	4.71274e-06
ALDH2	COX6B1	30056	1	0.0158512	0.219155	0.000251261	76	0.0243938	0.0586041	0.000595055	15	0.017292	0.18009	0.000299012
ALDH2	DIABLO	29320	2	0.0100891	0.439852	0.000101789	47	0.033511	0.010278	0.00112298	1	-0.00479579	1.28651	2.29996e-05
ALDH2	GRPEL1	29415	2	-0.0141905	1.72351	0.000201371	80	0.0846586	7.83822e-11	0.00716708	13	0.00545526	0.675701	2.97598e-05
ALDH2	TF	29990	2	0.00315652	0.806912	9.96362e-06	41	0.276677	7.5701e-106	0.0765503	4	-0.0242408	1.93952	0.000587618
ALDH2	TOP1	30059	2	0.00962113	0.455792	9.25661e-05	6	0.0124596	0.334125	0.000155242	2	0.0240312	0.0624567	0.000577501
ALDH3A1	GOT1	29528	66	0.378158	4.23114e-200	0.143003	37	0.040561	0.00182395	0.0016452	2	0.00140922	0.913784	1.9859e-06
ALDH3A1	KLK7	28083	63	0.382722	2.32579e-195	0.146476	72	0.373667	1.31789e-185	0.139627	3	0.015719	0.238879	0.000247087
ALDH3A1	SERPINA12	33436	66	0.379097	1.53968e-227	0.143715	91	0.582915	0	0.33979	5	0.0130095	0.28747	0.000169248
ALDH5A1	FH	29267	14	0.103669	1.85139e-15	0.0107472	56	0.0541195	3.43454e-05	0.00292892	6	-0.0204598	1.88244	0.000418603
ALDH5A1	JUN	29058	38	0.124109	2.19155e-21	0.015403	63	0.0121908	0.352818	0.000148615	6	0.0263669	0.0444459	0.000695211
ALDH5A1	PCNA	29083	18	0.132435	3.58329e-24	0.017539	67	0.0437537	0.000844886	0.00191438	6	0.00176949	0.892677	3.1311e-06
ALDH5A1	SOD2	29597	30	0.127705	6.00288e-23	0.0163086	34	0.131528	2.95678e-24	0.0172995	4	0.00833583	0.521397	6.9486e-05
ALMS1	CIT	29082	55	0.0347672	0.00800939	0.00120876	56	0.0507384	0.000108341	0.00257439	8	0.00338024	0.796614	1.1426e-05
ALMS1	CLTA	28532	56	0.028769	0.0297704	0.000827658	42	0.0432248	0.00109106	0.00186838	2	0.00095698	0.942385	9.1581e-07
ALMS1	DCTN2	29049	49	0.0530526	5.22171e-05	0.00281457	10	-0.00767293	1.44124	5.88739e-05	12	0.00484033	0.712249	2.34288e-05
ALMS1	DKK3	29398	59	0.030117	0.0209302	0.000907033	65	0.297592	1.59561e-120	0.0885607	2	0.00415844	0.749893	1.72926e-05
ALMS1	KRT18	29049	54	0.0231011	0.0783145	0.000533663	53	0.0509778	0.000101467	0.00259874	1	-0.00856691	1.48612	7.33919e-05
ALMS1	PXN	28466	51	0.0284714	0.0316986	0.000810623	73	0.463369	4.62202e-301	0.214711	2	-0.00570094	1.33285	3.25007e-05
ALPI	ALPP	28642	70	0.0116522	0.377928	0.000135775	67	0.467934	0	0.218963	41	0.108477	1.83503e-16	0.0117672
ALPI	JUN	28270	71	0.0386766	0.00362985	0.00149588	63	-0.00260879	1.15548	6.8058e-06	7	-0.00721179	1.41229	5.20099e-05
ALPI	SERPINE1	29034	67	0.0397867	0.00242795	0.00158298	29	0.0947435	4.69301e-13	0.00897633	6	0.0107556	0.412563	0.000115683
ALPP	BDNF	29546	72	0.468356	0	0.219358	48	0.0450918	0.000525831	0.00203327	3	0.0212235	0.10283	0.000450435
ALPP	GUSB	34398	75	0.470123	0	0.221015	45	0.124547	3.45133e-25	0.015512	14	0.0186691	0.121559	0.000348536
ALPP	IDUA	34766	83	0.466711	0	0.21782	93	0.496501	0	0.246513	6	-0.00265898	1.17544	7.07018e-06
ALPP	IL17RA	34357	80	0.463956	0	0.215255	100	0.783646	0	0.614101	7	0.0163012	0.176673	0.000265728
ALPP	NAAA	34078	77	0.474424	0	0.225078	81	0.489262	0	0.239377	4	0.0053733	0.657401	2.88723e-05
ALPP	NOMO1	34357	80	0.443481	0	0.196676	70	0.10042	7.20835e-17	0.0100842	14	0.0336344	0.00529871	0.00113127
AMBN	BAG6	33499	37	0.108073	7.32327e-19	0.0116799	31	0.0488912	6.24739e-05	0.00239035	13	0.00426379	0.727152	1.81799e-05
AMBN	DNAJB6	28139	34	0.0516372	0.000106536	0.0026664	28	0.125778	2.78358e-21	0.0158201	1	0.00415192	0.755511	1.72385e-05
AMBN	F11R	33840	33	0.0756499	4.62484e-10	0.0057229	45	0.046316	0.000138037	0.00214517	14	0.0136545	0.261366	0.000186444
AMBN	ICAM5	33831	32	0.0839342	4.67877e-12	0.00704495	92	0.609102	0	0.371006	2	0.00706045	0.561468	4.98499e-05
AMBN	LRP2	28350	36	0.0833488	3.26439e-10	0.00694703	63	0.0480035	0.000299279	0.00230434	3	0.0180816	0.173405	0.000326943
AMBP	CTSB	34703	80	0.143193	4.07568e-33	0.0205043	82	0.416534	1.88696e-289	0.173501	10	0.0309544	0.00991269	0.000958174
AMBP	F2	29853	79	0.156951	3.10578e-34	0.0246335	36	0.143538	7.4865e-29	0.0206033	1	-0.0157803	1.77719	0.000249018
AMFR	ATXN3	28915	25	0.0305465	0.0201803	0.000933088	34	0.254207	5.67565e-86	0.0646213	14	0.00122584	0.925745	1.50268e-06
AMFR	BAG6	33306	39	0.0292408	0.0170074	0.000855024	27	0.0402636	0.00101322	0.00162116	1	-0.0108234	1.62288	0.000117146
AMFR	ITPR1	28226	38	0.0330541	0.0130065	0.00109258	56	0.111365	4.80222e-17	0.0124021	25	0.00915273	0.491745	8.37724e-05
AMFR	PDIA2	27944	27	0.022104	0.0984992	0.000488588	64	0.0234478	0.0796633	0.000549801	2	0.0199159	0.136597	0.000396642
AMFR	RNF5	28226	38	0.0281467	0.0344551	0.000792239	23	0.0427503	0.00131482	0.00182759	16	-0.0139646	1.70583	0.00019501
AMFR	SEL1L	28226	38	0.0115099	0.387251	0.000132478	47	0.202353	3.07167e-53	0.0409469	5	0.0152517	0.251909	0.000232615
AMFR	SNED1	28226	35	0.0141764	0.286905	0.00020097	56	0.138302	1.64611e-25	0.0191274	2	0.000264037	0.984176	6.97154e-08
AMFR	SOD1	32892	43	0.0263768	0.032415	0.000695737	42	0.0420619	0.000644206	0.0017692	8	0.00817759	0.507249	6.6873e-05
AMFR	TXN	28474	29	0.0305554	0.0211275	0.000933631	39	0.0629285	2.01248e-06	0.00396	32	-0.00499945	1.29395	2.49945e-05
AMFR	UBXN1	28258	34	0.0525988	7.62532e-05	0.00276663	56	0.0362815	0.00637797	0.00131635	3	-0.0103067	1.56145	0.000106229
AMIGO1	CLGN	29672	56	0.0586965	6.05439e-06	0.00344527	52	0.514922	0	0.265145	16	-0.0272482	1.96418	0.000742463
AMIGO1	CXCL9	28977	57	0.0497611	0.000150895	0.00247617	31	0.121723	1.42114e-20	0.0148165	9	-0.00878298	1.49617	7.71407e-05
AMIGO1	KIAA2013	29302	53	0.0610595	2.90374e-06	0.00372827	76	0.0522277	6.33584e-05	0.00272773	5	0.00970518	0.457605	9.41905e-05
AMIGO1	PTPRK	29299	53	0.0524115	5.9775e-05	0.00274697	56	0.0938103	6.24777e-13	0.00880037	8	0.0218837	0.0939509	0.000478899
AMIGO2	CA9	34766	61	0.183035	1.91846e-53	0.0335017	59	0.143159	3.68763e-33	0.0204944	1	0.00480869	0.688493	2.31235e-05
AMIGO2	TMED8	29421	66	0.158845	1.48658e-34	0.0252319	40	0.0558146	1.83718e-05	0.00311527	14	-0.00570026	1.33801	3.24929e-05
AMN	STAMBP	33580	98	0.394999	1.20436e-249	0.156025	47	0.0390711	0.00136215	0.00152655	1	-0.00752611	1.46255	5.66424e-05
AMOTL2	ANXA1	28985	46	0.0542548	3.58051e-05	0.00294358	46	0.036493	0.00545554	0.00133174	5	0.0109602	0.404092	0.000120127
AMOTL2	APEX1	29539	45	0.0593281	5.04683e-06	0.00351982	29	0.319937	1.11073e-140	0.102359	15	0.0133925	0.303415	0.00017936
AMOTL2	CINP	29576	51	0.0287497	0.0270286	0.000826547	56	-0.00105702	1.06478	1.1173e-06	3	-0.00415319	1.25054	1.7249e-05
AMOTL2	ERP29	29167	47	0.0372816	0.00440324	0.00138992	9	0.0263309	0.0443347	0.000693314	13	0.00571033	0.662814	3.26078e-05
AMOTL2	KRT19	29268	50	0.0651194	6.15852e-07	0.00424053	35	0.11703	2.65144e-19	0.0136959	22	0.00730011	0.576583	5.32916e-05
AMOTL2	LMNB2	29904	46	0.0586169	5.73793e-06	0.00343594	55	0.0537047	3.25091e-05	0.00288419	3	0.0173575	0.179569	0.000301283
AMOTL2	PIBF1	29993	50	0.0414259	0.00133192	0.00171611	35	0.0691151	8.41338e-08	0.00477689	19	0.0161772	0.210318	0.000261702
AMOTL2	TRAF2	29322	49	0.0481006	0.000228943	0.00231366	46	0.046782	0.000338875	0.00218856	9	-0.00407389	1.24488	1.65966e-05
AMOTL2	WWP2	29190	49	0.0289531	0.0269523	0.000838285	47	0.125242	7.60449e-22	0.0156856	22	0.0115296	0.378435	0.000132932
AMOTL2	YES1	29306	43	0.0248536	0.0570919	0.0006177	38	0.0740797	1.36337e-08	0.00548781	5	0.0190298	0.145202	0.000362134
AMY2A	AMY2B	32776	93	0.45587	0	0.207818	73	0.456366	0	0.20827	14	0.0288067	0.019684	0.000829828
AMY2A	KRT17	27224	99	0.436689	2.30737e-252	0.190698	59	0.0014792	0.913111	2.18805e-06	21	-0.0130562	1.66453	0.000170465
AMY2B	APEX1	32239	73	0.457001	0	0.20885	26	0.300623	8.99142e-135	0.0903742	17	0.0135464	0.276806	0.000183505
ANG	DNAJB1	34151	59	0.490123	0	0.240221	60	0.0520831	1.65871e-05	0.00271265	20	0.00969994	0.422835	9.40888e-05
ANG	EFEMP1	35073	54	0.499361	0	0.249362	44	0.158197	1.53659e-40	0.0250263	13	0.0073769	0.536766	5.44186e-05
ANG	LGALS1	34513	58	0.487596	0	0.23775	79	0.205587	9.18329e-67	0.042266	6	0.0161645	0.179348	0.000261292
ANG	PCBP2	29393	49	0.485041	0	0.235265	5	0.0076707	0.556544	5.88397e-05	33	0.0207422	0.111813	0.000430237
ANG	PLAU	34441	55	0.497647	0	0.247652	57	0.0937514	6.36147e-15	0.00878933	5	0.0105069	0.383278	0.000110394
ANG	PLAUR	34310	54	0.487045	0	0.237213	38	0.117606	1.45142e-22	0.0138312	6	0.0135007	0.263477	0.00018227
ANG	PSMC3	28349	52	0.488382	0	0.238517	1	0.00690947	0.602977	4.77408e-05	9	0.00395927	0.765673	1.56758e-05
ANG	TNFSF8	29457	48	0.486061	0	0.236256	42	0.168811	6.55078e-39	0.028497	9	-0.0111743	1.60883	0.000124865
ANG	TP53	33504	54	0.493759	0	0.243798	38	0.0545876	7.79686e-06	0.00297981	9	-0.00970471	1.57294	9.41815e-05
ANG	TPP1	34199	54	0.49156	0	0.241631	74	0.184055	3.56515e-53	0.0338764	35	0.00119948	0.920998	1.43875e-06
ANGPT1	TIE1	34694	53	0.0797403	2.90442e-11	0.00635852	35	0.133094	8.60773e-29	0.0177141	44	0.0159556	0.183893	0.000254583
ANGPT2	ITGA5	34793	51	0.156315	2.61928e-39	0.0244345	49	0.0382961	0.00139807	0.00146659	2	0.0126751	0.290448	0.000160658
ANGPT2	LYN	34766	65	0.134316	2.34628e-29	0.0180407	44	0.0265843	0.0266426	0.000706725	4	-0.0125508	1.70462	0.000157523
ANGPT2	VEGFA	35082	63	0.138774	1.64281e-31	0.0192583	83	0.497393	0	0.2474	4	0.0325436	0.00640805	0.00105908
ANGPTL2	LILRB2	34734	45	0.0618293	2.50903e-07	0.00382286	93	0.715872	0	0.512473	3	0.00793174	0.508648	6.29125e-05
ANK2	GABARAPL1	28679	71	0.0427035	0.00121773	0.00182359	69	0.0440855	0.000839341	0.00194353	4	-0.00441066	1.26158	1.94539e-05
ANK2	NRCAM	28576	72	0.0259742	0.0495893	0.000674659	51	0.298156	1.12814e-117	0.0888973	9	-0.000185469	1.01118	3.43989e-08
ANKMY2	CTSC	28653	59	0.0439135	0.000884222	0.0019284	84	0.589599	0	0.347627	8	0.0190497	0.149354	0.000362892
ANKMY2	DTD1	28660	57	0.0758467	8.95689e-09	0.00575273	15	0.110315	5.4905e-17	0.0121694	2	-0.00256806	1.15413	6.59491e-06
ANKRA2	LRP2	28387	50	0.0268095	0.0433931	0.000718751	67	0.0789602	2.56416e-09	0.00623471	3	0.00900538	0.497529	8.10968e-05
ANKRA2	PRDX2	28537	59	0.0166491	0.20855	0.000277192	45	0.14884	1.24464e-29	0.0221534	6	-0.00692498	1.39905	4.79553e-05
ANKRD54	SMARCA2	33220	57	0.0525657	1.81245e-05	0.00276315	69	0.0555985	5.77314e-06	0.0030912	10	0.0125643	0.305848	0.000157862
ANPEP	CD177	34560	72	0.381985	5.50841e-239	0.145912	100	0.746579	0	0.557381	20	0.0095018	0.429621	9.02842e-05
ANPEP	CLU	29666	83	0.384862	9.29764e-209	0.148119	50	0.113053	2.45376e-18	0.012781	4	0.0233224	0.0724476	0.000543933
ANPEP	GORASP2	29483	84	0.396898	1.0704e-221	0.157528	62	0.0347363	0.00764228	0.00120661	3	-0.00447025	1.26854	1.99831e-05
ANPEP	HSP90B1	33517	85	0.394701	9.26987e-249	0.155789	61	0.0214558	0.079003	0.000460351	26	0.0143827	0.239045	0.000206861
ANPEP	IMMT	29476	83	0.393381	1.9277e-217	0.154749	26	0.0513442	8.01624e-05	0.00263622	15	0.00140002	0.914417	1.96004e-06
ANPEP	MPRIP	29421	83	0.384108	3.5183e-206	0.147539	60	0.0263409	0.0433361	0.000693841	16	0.00727116	0.577091	5.28697e-05
ANPEP	PSTPIP2	28008	87	0.400901	2.51052e-215	0.160721	49	0.10772	6.29618e-16	0.0116035	3	0.00331377	0.804175	1.09811e-05
ANXA1	ANXA4	28569	50	0.0410891	0.00189425	0.00168832	48	0.0397117	0.00268115	0.00157702	5	-0.00946346	1.52548	8.95571e-05
ANXA1	ANXA5	28032	12	0.0434201	0.00114671	0.00188531	38	0.103417	8.345e-15	0.010695	1	0.0168093	0.208255	0.000282554
ANXA1	DAB2	28998	24	0.0210733	0.108584	0.000444085	35	0.0502031	0.00013098	0.00252035	35	0.0187003	0.154485	0.000349702
ANXA1	GPC1	28998	39	0.0324396	0.0134951	0.00105233	64	0.276192	4.94546e-102	0.076282	3	0.0144273	0.271995	0.000208148
ANXA1	MGMT	28702	45	0.0502931	0.000137886	0.0025294	53	0.384777	6.17443e-202	0.148053	2	0.0168206	0.202596	0.000282934
ANXA1	NFKB1	28292	54	0.0446943	0.000771481	0.00199758	37	0.0739111	2.60721e-08	0.00546285	18	-0.00195616	1.11695	3.82655e-06
ANXA1	PKLR	28771	50	0.0486819	0.000220618	0.00236992	39	0.156681	6.01327e-33	0.0245489	3	0.00170166	0.897317	2.89565e-06
ANXA1	SOX2	29137	46	0.0515105	8.36098e-05	0.00265333	63	0.0110848	0.397551	0.000122873	4	0.0124576	0.341715	0.000155192
ANXA1	SRC	28814	48	0.0447508	0.000679046	0.00200264	56	0.0358377	0.00651539	0.00128434	15	0.0134717	0.306578	0.000181485
ANXA1	STK11	28193	49	0.0381669	0.00415392	0.00145671	58	0.0490162	0.000231544	0.00240258	1	0.00680292	0.609561	4.62797e-05
ANXA1	TP53	28081	48	0.0277713	0.0374231	0.000771245	37	0.0600512	6.69076e-06	0.00360614	12	0.0104614	0.433143	0.000109441
ANXA1	YWHAQ	29606	51	0.0249215	0.0551681	0.000621079	66	0.0497295	0.000129113	0.00247302	2	0.0141091	0.277704	0.000199067
ANXA11	ANXA2	28411	47	0.0588981	8.88949e-06	0.00346898	59	0.380682	2.21164e-195	0.144919	14	0.100572	2.99215e-14	0.0101148
ANXA11	ANXA3	34579	30	0.0622318	2.23004e-07	0.0038728	19	0.0692336	8.25853e-09	0.00479329	20	0.018827	0.117479	0.000354457
ANXA11	ARSA	34327	32	0.0501464	3.22797e-05	0.00251467	86	0.518276	0	0.26861	15	0.0655881	5.35239e-08	0.0043018
ANXA11	ENO2	34638	40	0.0644782	7.82807e-08	0.00415743	49	0.098233	2.5239e-16	0.00964972	2	0.0268613	0.0253762	0.000721529
ANXA11	FH	28623	37	0.0602864	5.01285e-06	0.00363445	56	0.0268504	0.0422202	0.000720942	1	0.00181322	0.89091	3.28776e-06
ANXA11	MIF	34268	41	0.047599	8.08408e-05	0.00226566	37	0.0835586	4.26596e-12	0.00698205	6	0.0524243	1.41176e-05	0.0027483
ANXA11	PDCD6	34405	43	0.0565865	2.64193e-06	0.00320203	93	0.727559	0	0.529342	17	0.111409	1.88306e-20	0.012412
ANXA2	APP	28447	60	0.419323	3.92022e-241	0.175831	50	0.0570101	1.68827e-05	0.00325016	12	0.060746	4.53937e-06	0.00369008
ANXA2	ARG1	28254	37	0.392312	2.8738e-207	0.153909	23	0.154454	1.66366e-31	0.0238562	18	0.0617176	3.44234e-06	0.00380906
ANXA2	BAG3	28215	59	0.377943	4.44965e-191	0.142841	20	0.0648306	1.09295e-06	0.00420301	8	-0.00618123	1.35752	3.82076e-05
ANXA2	BLMH	28714	59	0.406241	4.04153e-227	0.165031	67	0.420636	4.94998e-245	0.176935	18	0.0534946	4.99996e-05	0.00286167
ANXA2	CACYBP	28320	52	0.406225	4.82312e-224	0.165019	40	0.0716101	6.84937e-08	0.005128	9	0.110124	9.46306e-17	0.0121273
ANXA2	CAT	28594	61	0.409327	6.26514e-230	0.167548	23	0.172097	2.93815e-39	0.0296175	16	0.0382586	0.00381038	0.00146372
ANXA2	CD274	28264	60	0.386593	6.82147e-201	0.149454	59	0.323149	1.59637e-137	0.104426	15	0.0575771	1.4825e-05	0.00331513
ANXA2	CD4	28359	56	0.399377	3.33054e-216	0.159502	28	0.264765	1.35983e-91	0.0701003	7	0.00783014	0.555502	6.13111e-05
ANXA2	CTSB	28410	60	0.399299	1.5801e-216	0.15944	86	0.42541	1.45087e-248	0.180974	10	0.0272737	0.0398021	0.000743856
ANXA2	CTSS	22206	41	0.423807	4.1284e-193	0.179613	60	0.439185	7.58693e-209	0.192884	4	0.0180978	0.227889	0.000327532
ANXA2	DBN1	28086	56	0.406809	6.78644e-223	0.165493	51	0.0589283	9.90028e-06	0.00347255	13	0.0963395	4.63645e-13	0.0092813
ANXA2	DYNLT1	28311	59	0.397958	3.29149e-214	0.158371	31	0.0456262	0.000594241	0.00208175	15	0.0410942	0.0019827	0.00168874
ANXA2	EFEMP1	28427	60	0.406846	1.29612e-225	0.165524	21	0.172029	5.18614e-39	0.029594	7	0.0118868	0.370205	0.000141297
ANXA2	ERBB2	28561	60	0.417224	1.84955e-239	0.174076	72	0.212646	2.09254e-59	0.0452182	4	0.0151507	0.252261	0.000229545
ANXA2	ESR1	28086	59	0.396753	3.9035e-211	0.157413	72	0.0337326	0.0114615	0.00113789	3	0.011061	0.407205	0.000122345
ANXA2	FABP5	28571	41	0.409729	2.92013e-230	0.167878	58	0.0767453	6.30157e-09	0.00588984	11	0.0693515	1.5416e-07	0.00480963
ANXA2	FLT1	28324	62	0.413391	9.91077e-233	0.170892	31	0.0415281	0.00177174	0.00172458	17	0.0125916	0.343399	0.00015855
ANXA2	FN1	28924	56	0.409482	9.42156e-233	0.167676	66	0.292544	1.67263e-114	0.085582	8	0.0299542	0.0227197	0.000897256
ANXA2	GGCT	28937	63	0.398235	3.18744e-219	0.158591	30	0.081643	4.97734e-10	0.00666558	25	0.0956355	3.09125e-13	0.00914615
ANXA2	GH1	28342	58	0.400371	2.95374e-217	0.160297	50	0.0277416	0.036753	0.000769595	10	0.0160251	0.227711	0.000256803
ANXA2	GRN	28280	56	0.419733	2.93194e-240	0.176175	11	0.165503	5.07555e-36	0.0273912	20	-0.0142117	1.71476	0.000201974
ANXA2	HEXIM1	28411	59	0.40063	4.30302e-218	0.160505	27	0.0788374	2.67096e-09	0.00621533	11	0.0949698	7.31717e-13	0.00901926
ANXA2	HNF1A	28311	45	0.381915	4.69372e-196	0.145859	59	0.0337679	0.0110513	0.00114027	6	0.0166838	0.209405	0.000278349
ANXA2	JUN	27949	40	0.411789	9.67728e-228	0.16957	68	0.0221929	0.0971232	0.000492523	4	0.0131139	0.326981	0.000171974
ANXA2	LGALS1	28396	58	0.4173	3.50158e-238	0.174139	82	0.196336	1.86274e-50	0.0385479	5	0.0348494	0.00862827	0.00121448
ANXA2	LGALS8	28684	48	0.382785	1.4599e-199	0.146524	23	0.174149	2.71135e-40	0.0303277	22	0.10846	1.76727e-16	0.0117636
ANXA2	MAPT	27790	61	0.396052	3.84472e-208	0.156857	11	0.027384	0.0412055	0.000749884	15	0.00206079	0.877924	4.24687e-06
ANXA2	MGMT	28411	57	0.403117	4.90284e-221	0.162504	54	0.361474	5.75347e-175	0.130663	20	0.126413	1.11986e-21	0.0159803
ANXA2	MTDH	28086	53	0.402859	3.16025e-218	0.162295	68	0.0311285	0.019647	0.000968982	14	0.0987672	1.18215e-13	0.00975496
ANXA2	MYH9	28986	61	0.411338	1.40644e-235	0.169199	70	0.0265717	0.0430694	0.000706054	21	0.08027	9.34826e-10	0.00644327
ANXA2	NFKB1	28049	54	0.403958	3.28532e-219	0.163182	46	0.088567	3.03928e-11	0.00784412	49	0.0984043	1.51191e-13	0.0096834
ANXA2	PCBP2	28883	61	0.40758	4.31005e-230	0.166121	9	0.00660196	0.615917	4.35859e-05	14	0.0889996	1.23586e-11	0.00792093
ANXA2	PDCD6	28396	58	0.398982	4.82114e-216	0.159187	96	0.725766	0	0.526737	13	0.098288	1.14283e-13	0.00966053
ANXA2	PEBP1	28447	59	0.421967	1.79034e-244	0.178056	47	0.0888291	1.92274e-11	0.0078906	6	0.0657899	6.81644e-07	0.00432831
ANXA2	PLA2G4A	28580	58	0.405023	1.24111e-224	0.164044	48	0.0778499	3.7824e-09	0.0060606	19	0.138433	7.40923e-26	0.0191636
ANXA2	PLAT	28615	61	0.410058	5.04205e-231	0.168147	33	0.0719647	5.03576e-08	0.00517892	21	0.00435589	0.741812	1.89737e-05
ANXA2	PRC1	28793	59	0.405614	5.51649e-227	0.164522	72	0.0433278	0.00100685	0.00187729	5	0.0183551	0.163732	0.000336911
ANXA2	PRDX2	28414	58	0.404676	6.81028e-223	0.163763	49	0.114032	6.58893e-18	0.0130032	16	0.0837112	2.61945e-10	0.00700756
ANXA2	PTEN	27790	61	0.393383	3.9663e-205	0.154751	43	0.0290045	0.0305944	0.000841258	19	0.0659046	8.76296e-07	0.00434341
ANXA2	RHOC	28116	60	0.397529	2.97796e-212	0.15803	31	0.0822375	6.58258e-10	0.00676301	12	0.121434	6.3772e-20	0.0147462
ANXA2	RPA2	28086	59	0.41186	5.87464e-229	0.169629	47	0.0672848	4.47946e-07	0.00452724	9	0.0182538	0.171353	0.000333201
ANXA2	S100A14	28883	61	0.422745	3.4745e-249	0.178714	29	0.123726	3.82074e-21	0.0153081	2	-0.0067915	1.39418	4.61245e-05
ANXA2	S100A4	28561	42	0.404705	4.28771e-224	0.163786	69	0.127792	3.13763e-22	0.0163309	17	0.0724268	4.25676e-08	0.00524564
ANXA2	SOX2	28826	59	0.415019	6.96788e-239	0.172241	65	0.0241816	0.0663689	0.000584752	1	0.00919559	0.485138	8.45589e-05
ANXA2	SRC	28501	59	0.401302	1.42574e-219	0.161043	54	0.0267934	0.0430962	0.000717886	15	0.133539	4.27352e-24	0.0178327
ANXA2	STC2	28447	58	0.392625	4.81611e-209	0.154154	61	0.0934426	1.64292e-12	0.00873152	4	0.00971662	0.463719	9.44126e-05
ANXA2	TP53	27795	59	0.400912	9.69519e-214	0.16073	33	0.0473704	0.000410769	0.00224396	11	0.0657734	9.19206e-07	0.00432614
ANXA2	TRIM21	28411	57	0.418094	2.67623e-239	0.174803	50	0.0759024	1.0135e-08	0.00576117	17	0.0622187	2.68573e-06	0.00387116
ANXA2	TRIM25	28798	45	0.395702	3.48142e-215	0.15658	61	0.0521313	7.55866e-05	0.00271768	11	0.0952025	4.4996e-13	0.00906352
ANXA2	VCAM1	28416	59	0.415064	1.4371e-235	0.172278	30	0.0782943	3.42022e-09	0.00612999	11	0.000562341	0.966193	3.16227e-07
ANXA2	WFDC2	27328	58	0.395287	7.69493e-204	0.156252	41	0.101103	6.8028e-14	0.0102219	6	0.00599809	0.657538	3.59771e-05
ANXA2	WWP2	28264	60	0.408873	9.43364e-227	0.167177	40	0.108298	3.24008e-16	0.0117284	10	0.0849379	1.5975e-10	0.00721445
ANXA2	YWHAQ	28370	58	0.417186	7.82757e-238	0.174044	65	0.0398272	0.00269493	0.0015862	30	0.114623	4.68696e-18	0.0131384
ANXA3	ANXA4	34531	32	0.0696014	7.03793e-09	0.00484436	53	0.0443736	0.000225406	0.00196901	2	0.0203707	0.0905089	0.000414964
ANXA3	IGSF21	29073	23	0.0895501	7.89508e-12	0.00801923	50	0.211164	1.33352e-59	0.04459	4	0.00300463	0.818827	9.02783e-06
ANXA3	REG3A	35097	36	0.0954114	1.14363e-15	0.00910333	41	0.220623	3.99837e-78	0.0486744	3	-0.00626592	1.40032	3.92618e-05
ANXA3	SNAP23	34693	32	0.0928428	9.28725e-15	0.00861978	4	0.0103663	0.387961	0.000107459	6	-0.0107419	1.629	0.000115389
ANXA3	TP53	33940	31	0.0831417	6.85704e-12	0.00691253	39	0.0515187	2.17009e-05	0.00265418	16	0.0170497	0.160154	0.000290691
ANXA4	CDH1	33301	53	0.0321534	0.00868554	0.00103384	36	0.0324486	0.00809002	0.00105291	8	-0.00919587	1.54695	8.4564e-05
ANXA4	MAPT	33476	60	0.0507803	3.22594e-05	0.00257864	3	0.036547	0.00278222	0.00133569	1	0.0117815	0.335121	0.000138803
ANXA4	NFKB1	28416	46	0.0334532	0.0116675	0.00111912	40	0.0591922	8.00021e-06	0.00350372	6	0.0170185	0.199574	0.000289631
ANXA4	PADI4	33423	54	0.0377936	0.00199907	0.00142836	75	0.248587	1.09472e-94	0.0617953	2	0.0637197	1.85039e-07	0.00406019
ANXA4	PDIA3	28750	48	0.0291623	0.0270128	0.000850442	29	0.0107082	0.416886	0.000114665	17	0.0119101	0.366544	0.000141851
ANXA4	TANK	33670	61	0.0487594	6.25753e-05	0.00237748	30	0.0380266	0.00180208	0.00144602	15	-0.00741129	1.45686	5.49272e-05
ANXA5	BAG3	33492	41	0.0967449	2.10711e-15	0.00935958	25	0.0684581	2.044e-08	0.00468651	5	0.0303594	0.0129639	0.000921692
ANXA5	EFEMP1	33581	39	0.0809104	3.12917e-11	0.00654649	42	0.157337	1.75326e-38	0.024755	12	0.0140815	0.248565	0.00019829
ANXA5	GPI	28896	33	0.0884257	1.65249e-11	0.0078191	53	0.0308551	0.0189943	0.000952034	2	-0.0134812	1.69448	0.000181743
ANXA5	ITGB5	33690	36	0.0962923	2.3536e-15	0.00927221	56	0.104321	9.0813e-18	0.0108828	8	0.00724644	0.552028	5.25109e-05
ANXA5	LGALS8	34026	36	0.0810739	2.11602e-11	0.00657298	25	0.203636	1.29023e-64	0.0414677	2	0.00730335	0.546929	5.33389e-05
ANXA5	MIF	33669	35	0.0686769	1.69176e-08	0.00471652	45	0.0936844	1.33138e-14	0.00877677	11	0.012062	0.322371	0.000145492
ANXA5	NFX1	27990	32	0.0784397	4.18813e-09	0.00615279	62	0.0285273	0.0328131	0.000813805	1	-0.00930078	1.51341	8.65044e-05
ANXA5	NIT2	28796	34	0.0850902	9.95291e-11	0.00724035	50	0.0746484	1.41464e-08	0.00557238	9	0.00808245	0.539719	6.5326e-05
ANXA5	PDCD6	33525	36	0.0935518	1.64372e-14	0.00875195	87	0.719518	0	0.517706	16	0.0248956	0.0415009	0.000619792
ANXA5	PDIA3	28207	34	0.0758213	1.18672e-08	0.00574886	22	0.0345798	0.00939395	0.00119576	4	-0.00957065	1.52766	9.15973e-05
ANXA5	PRKD2	27990	32	0.0879582	4.32998e-11	0.00773664	54	0.0599357	7.20953e-06	0.00359228	3	0.0128913	0.334871	0.000166185
ANXA5	SH3GL3	28261	39	0.0762484	9.49956e-09	0.00581383	35	0.0429648	0.00123418	0.00184597	11	-0.00907663	1.50491	8.23853e-05
ANXA5	TRIM26	27894	34	0.105963	2.11349e-15	0.0112281	17	0.0344289	0.0101246	0.00118535	8	0.00466739	0.727455	2.17845e-05
ANXA5	YAP1	28862	34	0.0799785	1.16712e-09	0.00639657	32	0.0543959	3.55226e-05	0.00295892	13	0.00403545	0.759206	1.62849e-05
AOC3	ARL13B	28677	85	0.432486	3.92645e-260	0.187044	7	-0.00420222	1.24964	1.76587e-05	20	0.0118654	0.368974	0.000140787
AP1G2	HLA-DRA	29431	63	0.154304	1.0868e-32	0.0238097	86	0.502187	0	0.252192	12	0.0294321	0.0239428	0.000866246
AP1G2	RABEP1	29275	65	0.162074	9.41631e-36	0.026268	29	0.0522106	6.41714e-05	0.00272595	7	0.0187969	0.150401	0.000353322
AP2B1	APP	28865	64	0.0258898	0.049181	0.000670283	50	0.0691138	1.46875e-07	0.00477672	6	0.0200116	0.128433	0.000400464
AP2B1	ARF6	29299	62	0.024352	0.0623382	0.000593021	70	0.00689463	0.597751	4.7536e-05	23	0.008519	0.514432	7.25733e-05
AP2B1	ATP6V1G1	28757	69	0.0441633	0.000807993	0.00195039	65	0.044617	0.000713097	0.00199067	18	0.0236763	0.0725961	0.000560567
AP2B1	BSG	29094	62	0.0310588	0.0178317	0.000964647	49	0.131912	5.31844e-24	0.0174008	4	0.019999	0.127192	0.000399962
AP2B1	CIT	29672	64	0.0509363	8.65593e-05	0.00259451	63	0.0611162	2.46089e-06	0.00373519	2	0.0122073	0.347117	0.000149019
AP2B1	DAB2	29125	63	0.0445029	0.000680063	0.00198051	39	0.0216359	0.0987134	0.00046811	3	0.0120075	0.359525	0.00014418
AP2B1	DBN1	28478	71	0.0309962	0.0193259	0.000960764	57	0.0371731	0.00502177	0.00138184	2	0.00928475	0.483592	8.62065e-05
AP2B1	FN1	29341	62	0.0319978	0.0142369	0.00102386	67	0.320177	5.53421e-140	0.102513	4	0.0148954	0.253934	0.000221871
AP2B1	HIP1	28392	66	0.0208831	0.115621	0.000436105	36	0.0520458	8.72426e-05	0.00270877	3	0.0273656	0.0392076	0.000748878
AP2B1	IGF2R	28865	63	0.0365971	0.00541942	0.00133935	60	0.400591	1.65876e-221	0.160473	9	-0.0070376	1.40708	4.95278e-05
AP2B1	MKI67	28478	63	0.0309484	0.0195135	0.000957802	69	0.0444503	0.000792587	0.00197583	2	-0.00491896	1.28946	2.41961e-05
AP2B1	MYH9	29354	63	0.0357366	0.00617614	0.0012771	69	0.0272736	0.0366595	0.000743849	2	0.00490637	0.707044	2.40725e-05
AP2B1	MYO6	29453	71	0.0542263	3.12924e-05	0.00294049	50	0.0349429	0.00731863	0.001221	3	0.0177987	0.172	0.000316795
AP2B1	RPA2	28478	63	0.011798	0.373372	0.000139193	37	0.0818998	6.03059e-10	0.00670758	14	0.00682364	0.606664	4.65621e-05
AP2B1	SNCA	28769	65	0.0398667	0.00249148	0.00158935	52	0.0463253	0.000440036	0.00214603	11	0.0192697	0.143907	0.00037132
AP2B1	SOD1	28150	65	0.0460026	0.00055482	0.00211624	42	0.0425795	0.00139532	0.00181301	8	0.00368291	0.782333	1.35638e-05
AP2B1	TNF	28267	64	0.0239129	0.0722109	0.000571827	48	0.087176	5.18567e-11	0.00759966	2	0.0175499	0.187062	0.000307997
AP2B1	TP53	28202	63	0.00939847	0.480385	8.83313e-05	38	0.0431949	0.00117562	0.0018658	2	0.00146109	0.912645	2.13478e-06
AP3B1	BAG6	28913	68	0.0267402	0.0420291	0.000715037	23	0.00515995	0.694853	2.66251e-05	2	0.0150591	0.252249	0.000226777
AP3B1	CENPJ	29663	66	0.0496749	0.000129456	0.0024676	47	0.0387955	0.00280345	0.00150509	10	0.0311628	0.0163854	0.000971118
AP3B1	CREB3	29103	69	0.0293398	0.0252015	0.000860822	2	0.0241761	0.0651478	0.000584484	11	0.00147554	0.910392	2.17723e-06
AP3B1	EPB41L5	29299	65	0.0138965	0.287547	0.000193112	65	0.0114378	0.381389	0.000130824	44	0.0175328	0.179646	0.000307398
AP3B1	GRK5	28913	68	0.0158924	0.226945	0.000252569	15	0.189636	5.93557e-48	0.0359618	2	0.0639085	1.15335e-06	0.0040843
AP3B1	SNCA	29270	68	0.0236744	0.0701059	0.000560475	57	0.0407283	0.00182822	0.00165879	34	0.0233262	0.0743287	0.000544113
AP3B1	TGOLN2	29994	68	0.0277959	0.0313447	0.000772612	43	0.524469	0	0.275068	1	-0.0131477	1.69136	0.000172863
AP3B1	ZNRF4	30059	68	0.0643448	5.95015e-07	0.00414025	69	0.0115592	0.370234	0.000133615	1	0.0058108	0.652404	3.37654e-05
AP3S2	ARF6	30087	77	0.0487314	0.00015587	0.00237475	1	0.00617805	0.631845	3.81683e-05	2	-0.00141565	1.08742	2.00405e-06
AP3S2	TRIM25	30087	2	-0.00375601	1.22917	1.41076e-05	65	0.0645564	5.39269e-07	0.00416753	2	0.0338623	0.00861709	0.00114666
APBB1IP	BAG6	33719	64	0.186334	9.74199e-54	0.0347205	29	0.0353496	0.00369454	0.00124959	10	0.0215905	0.0762617	0.000466151
APBB1IP	VASP	29524	61	0.178117	2.78635e-43	0.0317255	57	0.031696	0.0148697	0.00100464	32	0.0451926	0.000513666	0.00204237
APCS	APP	29411	58	0.144467	8.38934e-29	0.0208708	52	0.0695817	9.20008e-08	0.00484161	6	0.0150439	0.248664	0.000226319
APCS	CTSB	29393	31	0.183053	1.83856e-45	0.0335085	82	0.406149	2.44724e-232	0.164957	45	0.0219292	0.0927403	0.000480891
APCS	FCGR2B	28704	58	0.173476	5.1082e-40	0.030094	79	0.35535	1.89677e-170	0.126273	15	0.0352865	0.00750294	0.00124514
APCS	MATN2	29420	64	0.160122	4.31575e-35	0.0256391	77	0.309641	6.1641e-131	0.0958776	10	-0.0101892	1.56546	0.00010382
APCS	MBL2	30009	56	0.177172	1.64439e-43	0.03139	93	0.800134	0	0.640214	5	-0.00219761	1.13515	4.82948e-06
APCS	TEX101	29090	59	0.158249	6.131e-34	0.0250427	8	0.223832	5.68232e-67	0.0501008	3	0.000373375	0.977285	1.39409e-07
APCS	TG	29737	51	0.172855	4.1198e-41	0.029879	57	0.0999214	1.13327e-14	0.00998429	2	0.00805724	0.53445	6.49191e-05
APEX1	ARHGEF1	29737	25	0.291189	1.47584e-116	0.0847909	62	0.0156836	0.226553	0.000245974	2	-0.00359114	1.21813	1.28963e-05
APEX1	ARID3A	28822	34	0.294098	2.30567e-115	0.0864933	77	0.0436373	0.00092021	0.00190422	7	0.0262749	0.0460728	0.000690368
APEX1	ARID4B	33934	35	0.283836	6.30292e-126	0.0805626	75	0.0484106	6.62023e-05	0.00234359	2	0.00626195	0.606028	3.9212e-05
APEX1	ASAH1	29515	45	0.280202	6.21578e-107	0.078513	77	0.389045	1.3524e-212	0.151356	4	0.00367836	0.77752	1.35303e-05
APEX1	BRD3	28800	27	0.293999	3.32125e-115	0.0864352	73	0.0585011	8.88113e-06	0.00342238	1	0.0110445	0.401995	0.000121981
APEX1	CAPG	34802	37	0.290187	4.04879e-135	0.0842087	62	0.654443	0	0.428296	6	0.032447	0.00678597	0.00105281
APEX1	CBX2	28800	27	0.305552	9.72771e-125	0.0933622	75	0.0412197	0.001754	0.00169906	6	0.00894197	0.497446	7.99588e-05
APEX1	CC2D1A	34461	38	0.294689	3.93189e-138	0.0868413	45	0.0886517	1.66986e-13	0.00785912	4	0.028386	0.0184433	0.000805763
APEX1	CD274	34461	38	0.291747	2.6473e-135	0.0851162	65	0.313241	9.41965e-157	0.0981199	26	0.0183965	0.126737	0.000338433
APEX1	CIRBP	29660	45	0.324716	1.0592e-145	0.10544	65	0.0476628	0.0002404	0.00227174	10	-0.0113645	1.6185	0.000129153
APEX1	CLIP2	34594	36	0.310815	8.17197e-155	0.096606	46	0.110806	2.39617e-20	0.0122779	2	-0.000341129	1.02263	1.16369e-07
APEX1	CREBZF	28688	22	0.321715	2.83254e-138	0.1035	58	0.0194797	0.14014	0.000379459	12	0.0114639	0.385312	0.000131421
APEX1	CYTH3	28688	29	0.305234	5.56502e-124	0.093168	50	0.0248463	0.059861	0.000617341	7	0.00611138	0.643509	3.7349e-05
APEX1	DDAH1	34651	37	0.290518	7.3423e-135	0.0844005	72	0.176081	2.25206e-49	0.0310045	2	0.00634312	0.597532	4.02352e-05
APEX1	DOCK9	28822	34	0.29583	9.11724e-117	0.0875152	69	0.0214538	0.103391	0.000460267	7	-0.00112628	1.06813	1.26851e-06
APEX1	DXO	29737	34	0.316867	8.29764e-139	0.100404	64	0.25375	4.90025e-88	0.064389	3	-0.00446207	1.26918	1.991e-05
APEX1	EGF	34543	34	0.286197	2.34576e-130	0.0819084	24	0.0884784	1.74584e-13	0.00782842	1	0.00996576	0.407575	9.93165e-05
APEX1	EIF4G3	29753	26	0.290703	3.24424e-116	0.084508	35	0.0744157	9.08894e-09	0.00553769	1	0.00678039	0.601037	4.59737e-05
APEX1	ELOA	34651	34	0.304947	4.57731e-149	0.0929927	32	0.0845452	1.79617e-12	0.00714789	12	0.0130285	0.278175	0.000169742
APEX1	EPHB4	35008	33	0.310255	4.61824e-156	0.0962581	38	0.102039	1.14194e-17	0.010412	1	-0.00679388	1.43021	4.61569e-05
APEX1	EPS8L2	35305	37	0.297359	3.93778e-144	0.0884224	32	0.23518	2.45104e-89	0.0553096	5	0.00823653	0.488936	6.78403e-05
APEX1	ERBB2	34861	39	0.302526	1.67762e-147	0.091522	77	0.175892	1.47269e-49	0.0309381	24	0.0336266	0.00498407	0.00113075
APEX1	GABARAPL1	29267	24	0.303587	4.83779e-125	0.0921649	65	0.0305762	0.019321	0.000934906	13	0.00394302	0.762959	1.55474e-05
APEX1	HIF1A	28884	19	0.309944	7.87947e-129	0.0960656	67	0.0373964	0.00447609	0.00139849	3	-0.0122632	1.64858	0.000150387
APEX1	ICAM5	34587	32	0.29884	1.09051e-142	0.0893052	90	0.592035	0	0.350506	1	0.0202615	0.0919913	0.000410528
APEX1	ITPA	28800	29	0.303351	6.88867e-123	0.0920219	40	0.523667	0	0.274227	26	0.0689187	1.644e-07	0.00474979
APEX1	JUN	34042	29	0.295945	1.12381e-137	0.0875836	73	0.0455242	0.000171625	0.00207246	1	0.00954844	0.43086	9.11728e-05
APEX1	KRT8	28822	28	0.30806	5.94361e-127	0.0949008	66	0.0296492	0.0243851	0.000879078	2	0.0247432	0.0603257	0.000612224
APEX1	MVK	34042	32	0.310259	8.09459e-152	0.0962606	41	0.0771557	1.83563e-10	0.005953	18	0.00651635	0.59087	4.24629e-05
APEX1	MYH9	29787	27	0.309621	1.61169e-132	0.0958652	71	0.0464671	0.000333752	0.00215919	2	0.0123935	0.338876	0.0001536
APEX1	NAPRT	29737	25	0.303418	7.13818e-127	0.0920624	35	0.27544	5.24522e-104	0.0758669	10	-0.00313834	1.1912	9.84919e-06
APEX1	NEK7	29267	24	0.298802	5.23034e-121	0.0892829	57	0.00860677	0.510325	7.40766e-05	3	-0.0185099	1.8432	0.000342617
APEX1	NFIC	29753	41	0.295293	5.05836e-120	0.0871978	71	0.0649264	5.37501e-07	0.00421544	2	-0.00314355	1.19155	9.88192e-06
APEX1	NT5C	29782	32	0.294352	2.35561e-119	0.0866428	38	0.371361	3.84997e-194	0.137909	3	0.0234927	0.0698442	0.000551906
APEX1	NUCB2	35246	34	0.287551	2.82882e-134	0.0826855	46	0.334112	2.10334e-183	0.111631	2	-0.00427532	1.28032	1.82783e-05
APEX1	PAFAH1B3	29753	29	0.293875	7.72302e-119	0.0863623	4	0.00269579	0.835307	7.26727e-06	2	0.00187687	0.884913	3.52264e-06
APEX1	PARK7	34680	32	0.289243	9.27124e-134	0.0836617	29	0.11215	7.39157e-21	0.0125776	19	0.0042784	0.72165	1.83047e-05
APEX1	PDZK1	28884	19	0.300804	4.25616e-121	0.090483	20	0.0939289	8.49847e-13	0.00882263	2	-0.00638031	1.37218	4.07083e-05
APEX1	PRKRA	34007	34	0.299075	1.47633e-140	0.0894459	54	0.0449714	0.000207336	0.00202243	9	0.00325144	0.788629	1.05718e-05
APEX1	PSIP1	34594	39	0.284919	2.39392e-129	0.081179	66	0.0298042	0.0131731	0.000888293	18	0.0267592	0.0260355	0.000716056
APEX1	PSRC1	34007	35	0.291357	3.55679e-133	0.0848888	37	0.144803	3.43582e-33	0.020968	1	-0.00213317	1.13962	4.55043e-06
APEX1	RHOC	34265	40	0.293339	4.5653e-136	0.0860478	33	0.0586291	1.19311e-06	0.00343738	5	-0.0056516	1.36005	3.19405e-05
APEX1	RPA2	28884	21	0.310091	5.89496e-129	0.0961563	45	0.0548241	3.06117e-05	0.00300569	12	0.0140752	0.284829	0.00019811
APEX1	RRP15	28822	34	0.296129	5.20297e-117	0.0876925	60	0.029302	0.026106	0.000858606	11	0.0117379	0.372933	0.000137779
APEX1	SEC31A	29043	33	0.293422	1.1102e-115	0.0860965	63	0.0786295	1.96859e-09	0.00618261	7	0.0106754	0.415977	0.000113964
APEX1	SEPTIN8	29683	25	0.290016	2.19865e-115	0.0841093	45	0.0925988	8.79369e-13	0.00857455	38	0.0160025	0.217672	0.000256082
APEX1	SLMAP	29660	45	0.299977	1.30388e-123	0.0899859	10	0.0411164	0.00153788	0.00169056	26	0.00951819	0.46359	9.0596e-05
APEX1	SRPK2	34594	32	0.314069	3.34343e-158	0.0986391	58	0.0194099	0.106469	0.000376744	27	-0.00365863	1.23906	1.33856e-05
APEX1	TBC1D17	33934	35	0.295087	2.0365e-136	0.0870766	49	0.275067	4.40891e-118	0.0756618	15	0.0404178	0.000867682	0.0016336
APEX1	TCOF1	29782	32	0.303867	1.88447e-127	0.0923353	63	0.0623032	1.49486e-06	0.00388169	14	-0.00177284	1.1088	3.14298e-06
APEX1	TNFRSF10A	34461	32	0.284639	1.31227e-128	0.0810195	79	0.474727	0	0.225366	2	-0.0021412	1.14106	4.58476e-06
APEX1	TP53	34007	31	0.304155	1.53212e-145	0.09251	42	0.0595685	8.83433e-07	0.00354841	12	0.00791319	0.514094	6.26186e-05
APEX1	TRAF2	34594	32	0.308369	2.69859e-152	0.0950916	58	0.0464662	0.000110545	0.00215911	1	0.0106362	0.376413	0.000113128
APEX1	TRIM24	29214	25	0.310637	6.96451e-131	0.0964951	57	0.0501764	0.000124687	0.00251767	5	0.00610475	0.640852	3.72679e-05
APEX1	TXNRD1	34680	31	0.299408	1.22506e-143	0.0896451	47	0.0495799	3.61276e-05	0.00245817	3	-0.00087732	1.05824	7.69691e-07
APEX1	UNG	29648	31	0.28871	3.46299e-114	0.0833536	58	0.0331092	0.0107855	0.00109622	2	0.0140359	0.27988	0.000197006
APEX1	VEGFA	34968	37	0.321376	9.54946e-168	0.103282	73	0.487962	0	0.238107	6	0.0126418	0.290505	0.000159816
APEX1	VTI1A	29072	25	0.301979	7.24945e-123	0.0911911	57	0.0464621	0.000394298	0.00215873	10	-0.000109418	1.00666	1.19724e-08
APEX1	YAP1	29737	31	0.29024	8.88453e-116	0.0842391	33	0.0561661	1.46518e-05	0.00315463	4	0.00610874	0.637647	3.73167e-05
APLP1	PILRA	34440	64	0.0351003	0.00357419	0.00123203	85	0.667179	0	0.445128	8	0.00263685	0.826803	6.95297e-06
APLP1	SNCA	28910	65	0.0105802	0.42119	0.00011194	54	0.0632748	1.47079e-06	0.0040037	3	-0.002878	1.17319	8.28287e-06
APLP1	SPON1	34497	64	0.0122444	0.309214	0.000149924	72	0.295771	2.54567e-139	0.0874807	23	-8.8044e-05	1.00583	7.75175e-09
APLP1	TSC22D1	29506	59	0.0155418	0.232593	0.000241547	48	0.060626	3.15499e-06	0.00367551	3	0.00406794	0.754717	1.65481e-05
APOA1	APOA2	30262	40	0.0655994	3.26061e-07	0.00430328	44	0.0816728	1.97824e-10	0.00667044	3	0.00818057	0.524592	6.69217e-05
APOA1	APOC1	30477	41	0.0644158	4.82445e-07	0.00414939	72	0.239496	2.99311e-80	0.0573583	3	0.013106	0.306295	0.000171768
APOA1	APOD	29134	45	0.0721266	3.56202e-08	0.00520225	69	0.178482	6.65227e-43	0.0318557	4	0.00240827	0.854186	5.79978e-06
APOA1	APOF	30262	40	0.0638701	6.59933e-07	0.00407939	62	0.147093	1.27021e-30	0.0216362	14	0.00634127	0.621857	4.02118e-05
APOA1	BRAP	29798	39	0.0794958	7.99237e-10	0.00631958	9	0.0289119	0.0256257	0.000835896	5	0.0115013	0.374713	0.00013228
APOA1	C1QA	29825	38	0.0568639	1.11065e-05	0.0032335	79	0.335562	6.3558e-157	0.112602	3	0.0164624	0.203633	0.000271012
APOA1	FN1	30526	41	0.0668956	1.68006e-07	0.00447503	66	0.305407	5.78406e-132	0.0932737	1	-0.00921649	1.52847	8.49436e-05
APOA1	FNDC1	30134	45	0.0750727	5.38826e-09	0.0056359	82	0.377164	5.1732e-203	0.142252	16	0.0105818	0.41148	0.000111975
APOA1	LBP	29720	44	0.0662355	3.20249e-07	0.00438715	60	0.50524	0	0.255268	5	-0.0110824	1.60704	0.000122819
APOA1	MATN2	29676	41	0.0686524	1.19643e-07	0.00471315	77	0.306694	1.8272e-129	0.0940611	1	0.00853386	0.51098	7.28267e-05
APOA1	NDRG1	28967	40	0.0664966	4.06925e-07	0.0044218	62	0.0459668	0.000465772	0.00211294	9	0.00263907	0.840838	6.9647e-06
APOA1	PLTP	29858	43	0.0659055	3.44813e-07	0.00434354	65	0.299996	1.98774e-124	0.0899978	15	0.00633211	0.624701	4.00956e-05
APOA1	PON1	30262	44	0.0845535	4.45044e-11	0.0071493	79	0.690121	0	0.476267	7	0.0100439	0.434672	0.00010088
APOA1	PRR4	29301	45	0.0526893	5.45231e-05	0.00277616	32	0.562734	0	0.31667	3	-0.00421044	1.25273	1.77278e-05
APOA1	SAFB2	30085	41	0.0707699	3.90002e-08	0.00500837	78	0.033766	0.0088083	0.00114014	8	0.00785361	0.54247	6.16792e-05
APOA1	SPP1	29913	43	0.0806265	4.24368e-10	0.00650063	30	0.113325	1.47627e-18	0.0128426	1	0.000635191	0.960826	4.03467e-07
APOA1	TEX101	29341	39	0.0430048	0.000983827	0.00184941	9	0.228865	1.33662e-70	0.0523793	14	0.0354179	0.0066599	0.00125443
APOA1	TF	30526	41	0.0564425	1.02078e-05	0.00318576	44	0.242763	1.3324e-82	0.0589339	2	0.00232232	0.856041	5.39315e-06
APOA2	APOC1	30213	44	0.0671492	1.74772e-07	0.00450902	75	0.225348	2.00861e-70	0.0507817	2	0.00975111	0.44856	9.50842e-05
APOA2	APOD	28884	41	0.0541464	3.83413e-05	0.00293183	66	0.183957	3.89606e-45	0.0338403	24	-0.00455235	1.27059	2.07239e-05
APOA2	APOE	30262	46	0.0605376	2.44277e-06	0.0036648	77	0.627158	0	0.393327	6	0.0488649	0.000143006	0.00238778
APOA2	JUN	29098	45	0.0598806	4.85499e-06	0.00358569	66	0.0100315	0.444224	0.000100631	7	0.00643377	0.623651	4.13934e-05
APOA2	KIR2DL3	28942	43	0.0284197	0.0306098	0.000807679	77	0.356746	2.73302e-173	0.127268	2	0.0276937	0.0351301	0.000766941
APOA2	MED21	29138	46	0.0614337	2.69287e-06	0.0037741	60	0.00300917	0.818359	9.05512e-06	12	0.003419	0.794144	1.16896e-05
APOA2	PLXNB2	29798	47	0.0515962	6.75482e-05	0.00266216	90	0.545195	0	0.297237	7	-0.00330758	1.20149	1.09401e-05
APOA2	PSCA	29994	45	0.0446875	0.000536358	0.00199697	52	0.832098	0	0.692387	35	0.0312609	0.0154719	0.000977242
APOA2	SCARB1	28948	47	0.0516074	8.55339e-05	0.00266332	65	0.0453095	0.000563878	0.00205295	1	-0.010332	1.56811	0.000106749
APOA4	TEX101	29341	28	0.0950764	2.91829e-13	0.00903953	8	0.214505	4.82459e-62	0.0460125	8	0.0159163	0.222824	0.000253329
APOB	APOE	30262	60	0.0379104	0.0031811	0.0014372	68	0.621996	0	0.386879	2	-0.00542939	1.32719	2.94782e-05
APOB	CD36	29339	57	0.0321407	0.0138177	0.00103302	60	0.227539	8.97912e-70	0.0517741	9	0.0207789	0.111514	0.000431765
APOB	DPP4	29025	59	0.0338036	0.010004	0.00114268	63	0.164948	1.09751e-36	0.0272078	1	0.0114338	0.383762	0.000130731
APOB	LRP2	29347	62	0.0340965	0.00899313	0.00116257	69	0.0221677	0.0894883	0.000491408	4	-0.00333914	1.20186	1.11498e-05
APOB	TREM2	29603	60	0.0253583	0.0510558	0.000643045	75	0.141444	7.78511e-28	0.0200064	2	0.00519492	0.689434	2.69872e-05
APOC1	NFU1	30016	88	0.225173	7.14978e-70	0.0507028	26	0.0965685	6.4797e-14	0.00932547	2	0.00730915	0.571261	5.34237e-05
APOD	CLEC10A	28100	63	0.183412	1.04012e-43	0.0336398	89	0.461717	7.4443e-295	0.213183	5	0.00153791	0.908234	2.36517e-06
APOD	CST7	28343	61	0.170685	2.59152e-38	0.0291334	92	0.66803	0	0.446264	14	0.0289906	0.0290676	0.000840456
APOD	FKBP7	27597	63	0.18514	9.49163e-44	0.0342769	38	0.0645183	1.6108e-06	0.00416261	28	0.0205633	0.126646	0.000422849
APOD	MTIF3	28681	60	0.151865	6.10342e-31	0.0230629	66	0.0605977	4.37614e-06	0.00367208	7	0.0205043	0.120483	0.000420428
APOD	NOMO1	28308	62	0.19058	1.90841e-47	0.0363206	72	0.10399	4.37391e-15	0.0108139	11	0.0201878	0.128828	0.000407547
APOD	SERPINE2	28767	65	0.18467	2.6417e-45	0.0341032	29	0.385018	1.16071e-202	0.148239	3	0.000214487	0.987023	4.60047e-08
APOD	VNN2	28186	65	0.19236	4.02372e-48	0.0370022	97	0.548383	0	0.300724	5	-0.0164796	1.78395	0.000271576
APOE	APP	29666	70	0.616492	0	0.380063	59	0.0827664	1.71647e-10	0.00685028	5	0.00676334	0.602472	4.57428e-05
APOE	C9	30262	71	0.631144	0	0.398343	45	0.121657	2.14782e-21	0.0148004	6	0.0628534	9.90648e-07	0.00395056
APOE	CFH	28753	67	0.617937	0	0.381846	62	0.290519	3.15186e-112	0.0844015	19	0.0770847	4.83721e-09	0.00594206
APOE	CLSTN3	30134	79	0.629793	0	0.396639	73	0.365941	2.42218e-190	0.133912	19	0.00163686	0.89891	2.6793e-06
APOE	CNTF	29162	81	0.613942	0	0.376925	48	-0.000825951	1.05028	6.82194e-07	4	0.0235727	0.0718517	0.000555674
APOE	CSNK2A1	30085	65	0.607996	0	0.36966	81	0.041934	0.00113974	0.00175846	16	0.0294737	0.0222382	0.000868698
APOE	CTSB	29650	75	0.614665	0	0.377813	87	0.398507	6.37187e-225	0.158808	3	0.0438679	0.00072743	0.00192439
APOE	FARSA	29341	73	0.645671	0	0.416891	61	0.0376162	0.00395268	0.00141498	6	0.0243745	0.0618963	0.000594117
APOE	HMOX2	28967	65	0.621722	0	0.386538	28	0.0888683	1.23657e-11	0.00789758	6	0.019953	0.128892	0.000398124
APOE	IFIT3	29611	79	0.630946	0	0.398093	37	0.0778121	2.02458e-09	0.00605472	5	0.0137686	0.289425	0.000189575
APOE	KLK10	29720	70	0.611585	0	0.374037	75	0.515989	0	0.266244	12	0.0027515	0.832037	7.57077e-06
APOE	LCAT	30262	80	0.623399	0	0.388626	55	0.110064	8.95044e-18	0.012114	28	0.0429088	0.000841033	0.00184117
APOE	LDLR	29805	68	0.622614	0	0.387648	70	0.0388541	0.00269683	0.00150964	4	0.101471	4.06427e-15	0.0102963
APOE	LETM1	30085	69	0.621524	0	0.386292	69	0.0401486	0.00184002	0.00161191	11	0.0108928	0.398224	0.000118653
APOE	LGALS1	29619	78	0.621868	0	0.38672	80	0.215726	2.56047e-63	0.0465378	2	0.0196496	0.130514	0.000386106
APOE	LONP1	29382	78	0.621249	0	0.38595	33	0.154506	1.01598e-32	0.023872	4	0.00569513	0.662495	3.24345e-05
APOE	LRP1	29539	78	0.623829	0	0.389163	48	0.0166915	0.199606	0.000278605	2	0.0188782	0.14685	0.000356388
APOE	LRP2	29341	72	0.619765	0	0.384109	67	0.0332911	0.0107614	0.00110829	8	0.0105763	0.417926	0.000111858
APOE	LRRC59	30151	75	0.627067	0	0.393213	67	0.0349206	0.00668869	0.00121945	18	0.0248969	0.0532088	0.000619858
APOE	MANSC1	29776	77	0.619604	0	0.38391	49	0.0455889	0.000432975	0.00207835	17	0.0145997	0.25997	0.000213151
APOE	MAP2	30134	64	0.639894	0	0.409465	39	0.111818	3.15872e-18	0.0125032	13	-0.000834469	1.05164	6.96339e-07
APOE	MMP3	29666	79	0.615251	0	0.378534	82	0.451108	2.13428e-295	0.203499	14	0.0185002	0.154209	0.000342259
APOE	NOS3	28967	66	0.610998	0	0.373318	48	0.0284864	0.0301492	0.000811477	6	0.0556413	2.262e-05	0.00309595
APOE	PLTP	29858	66	0.625216	0	0.390895	40	0.309836	5.11755e-133	0.0959984	20	0.0890305	5.50761e-12	0.00792644
APOE	PRDX2	29747	67	0.613057	0	0.375838	46	0.121282	6.16575e-21	0.0147092	14	0.0207671	0.109245	0.000431272
APOE	PRDX3	29116	87	0.6202	0	0.384648	53	0.0449643	0.000598793	0.00202179	15	0.00165945	0.899254	2.75379e-06
APOE	SCARB1	28967	65	0.62212	0	0.387033	67	0.0453535	0.000554457	0.00205694	1	-0.0125548	1.66062	0.000157623
APOE	SNCA	29523	81	0.625908	0	0.391761	58	0.0424905	0.00109214	0.00180544	5	0.0547378	2.57438e-05	0.00299622
APOE	ST13	29523	79	0.609579	0	0.371587	28	0.04669	0.00033228	0.00217996	9	0.0256878	0.0484165	0.000659863
APOE	TPP1	29382	78	0.622944	0	0.388059	75	0.166658	7.31952e-38	0.0277747	4	0.0167095	0.200305	0.000279207
APOE	TREM2	29613	78	0.61708	0	0.380787	61	0.112936	2.85672e-18	0.0127545	1	0.00217299	0.867223	4.7219e-06
APOH	CLEC4G	34388	55	0.476866	0	0.227401	70	0.195613	2.78169e-60	0.0382644	1	-0.0105161	1.61676	0.000110589
APOH	LPA	28970	29	0.477172	0	0.227693	98	0.671724	0	0.451213	1	-0.000192244	1.01167	3.69579e-08
APOM	DCBLD2	34664	39	0.173644	4.6555e-48	0.0301521	75	0.228822	4.91069e-83	0.0523594	14	0.0166854	0.164816	0.000278404
APOM	HS6ST1	34753	48	0.168626	1.69749e-45	0.0284346	63	0.229481	9.96408e-84	0.0526613	1	0.00546059	0.648999	2.98181e-05
APOM	ITGA6	34422	50	0.201778	3.62981e-64	0.0407142	37	0.19959	8.53987e-63	0.0398364	5	0.0054821	0.649275	3.00534e-05
APP	APRT	34289	55	0.0641662	1.04959e-07	0.0041173	44	0.0763663	2.42382e-10	0.00583181	1	0.000490561	0.967603	2.4065e-07
APP	AREG	34304	54	0.0781712	8.9749e-11	0.00611074	47	0.138029	1.56644e-30	0.0190519	9	0.00807938	0.503454	6.52764e-05
APP	ARID3A	28681	51	0.0705845	8.73141e-08	0.00498217	77	0.0675294	3.06897e-07	0.00456022	5	0.0238578	0.0707989	0.000569194
APP	ASGR1	34342	55	0.0730648	1.3433e-09	0.00533847	37	0.154162	8.5425e-38	0.0237661	8	-0.0171943	1.84578	0.000295644
APP	ASPSCR1	29597	52	0.0757251	5.44192e-09	0.0057343	47	0.164484	3.60097e-37	0.027055	4	0.000591994	0.963681	3.50457e-07
APP	ATF4	28543	51	0.0795045	1.80022e-09	0.00632097	66	0.0298674	0.0240375	0.00089206	8	-0.0117254	1.62422	0.000137484
APP	ATP1B1	28663	49	0.0543578	3.82877e-05	0.00295477	53	0.0601406	5.20448e-06	0.00361689	1	0.0127806	0.333319	0.000163345
APP	ATP5PO	33783	53	0.0700389	8.27052e-09	0.00490544	15	0.00430726	0.723361	1.85525e-05	3	0.00729145	0.549028	5.31652e-05
APP	ATRAID	29510	51	0.054919	2.4277e-05	0.0030161	62	0.255158	2.28132e-88	0.0651056	10	0.0164571	0.206184	0.000270837
APP	ATXN3	29584	52	0.0665553	2.99542e-07	0.00442961	21	0.255293	1.14294e-88	0.0651746	10	0.0153187	0.23877	0.000234663
APP	BAIAP2	33650	52	0.0688685	1.5548e-08	0.00474287	66	0.0838384	5.63178e-12	0.00702887	11	-0.0112527	1.64399	0.000126624
APP	BCAN	34342	55	0.0582869	1.34043e-06	0.00339736	75	0.143108	9.40932e-33	0.02048	2	0.0167814	0.164353	0.000281616
APP	BCAT2	28681	55	0.077596	3.99421e-09	0.00602114	72	0.0388578	0.00324608	0.00150993	1	0.00441148	0.738351	1.94611e-05
APP	BCL2L11	34335	52	0.0610273	4.17128e-07	0.00372433	1	-0.00154918	1.10213	2.39995e-06	8	-0.00631691	1.39929	3.99034e-05
APP	BLMH	34764	53	0.0683835	1.14726e-08	0.00467631	65	0.415977	4.22287e-289	0.173037	4	0.0404869	0.000734088	0.00163919
APP	BRD3	28663	54	0.0614719	3.20183e-06	0.0037788	70	0.0568427	1.66154e-05	0.0032311	3	-0.0021719	1.13058	4.71714e-06
APP	C19orf12	33783	54	0.0543891	7.71339e-06	0.00295817	56	0.0767552	2.6663e-10	0.00589135	1	-0.00337643	1.21858	1.14003e-05
APP	C7orf50	29584	52	0.0716427	3.46096e-08	0.00513267	41	0.317396	1.41924e-138	0.10074	16	0.0738833	1.27526e-08	0.00545874
APP	CASP8	34633	53	0.0744837	5.4272e-10	0.00554782	22	0.163673	8.67974e-43	0.0267888	3	0.0248867	0.0383509	0.000619349
APP	CAT	29194	56	0.0884321	1.30006e-11	0.00782024	24	0.175053	2.14873e-41	0.0306436	1	0.0518329	7.42607e-05	0.00268665
APP	CCL26	34335	52	0.0786892	6.58977e-11	0.006192	77	0.13565	1.45195e-29	0.0184008	23	0.00515975	0.669015	2.6623e-05
APP	CD36	28746	54	0.0525399	6.73163e-05	0.00276044	63	0.202317	3.61866e-54	0.0409321	1	0.00715833	0.587371	5.12417e-05
APP	CD58	34470	54	0.0741355	7.14492e-10	0.00549607	69	0.116382	3.18493e-22	0.0135447	2	0.000126024	0.991653	1.58821e-08
APP	CHAC2	33650	53	0.0810115	2.82115e-11	0.00656287	40	0.131482	2.44465e-27	0.0172875	6	0.00908171	0.456326	8.24775e-05
APP	CLIP2	34335	55	0.0931179	1.06012e-14	0.00867093	41	0.109751	7.46257e-20	0.0120454	8	0.0087367	0.469146	7.63299e-05
APP	CNDP1	34612	50	0.0630637	1.51204e-07	0.00397703	88	0.304213	3.73177e-148	0.0925456	48	0.0252485	0.0356764	0.000637488
APP	CNTN3	35081	56	0.0642044	7.34745e-08	0.00412221	74	0.296868	9.7534e-143	0.0881308	8	-0.00472558	1.30771	2.23311e-05
APP	COL4A1	34387	53	0.0561408	3.18594e-06	0.00315179	52	0.138212	1.11077e-30	0.0191026	2	0.0121011	0.315683	0.000146436
APP	CTRB1	35081	53	0.0440744	0.000221729	0.00194255	66	0.415753	2.12605e-291	0.17285	10	0.00792639	0.506806	6.28276e-05
APP	CTSB	34398	51	0.0730808	1.29258e-09	0.0053408	78	0.428093	1.10823e-304	0.183264	13	0.0163042	0.176341	0.000265825
APP	CXCL14	33787	50	0.0746201	8.18613e-10	0.00556816	57	0.0749774	6.79612e-10	0.00562161	2	-0.00346492	1.22418	1.20057e-05
APP	CXCL16	34717	54	0.0632855	1.30898e-07	0.00400505	65	0.192671	4.7724e-59	0.0371221	7	-0.00401634	1.26207	1.6131e-05
APP	DAPK2	28746	49	0.0661702	5.12476e-07	0.0043785	73	0.280391	2.45172e-104	0.0786192	20	0.0464697	0.000424165	0.00215944
APP	DDHD2	29597	51	0.0623012	1.61224e-06	0.00388144	49	0.0661493	3.51137e-07	0.00437573	5	0.0225479	0.0828156	0.000508408
APP	DDX1	29510	51	0.0693081	9.82984e-08	0.00480362	62	0.0241042	0.0640732	0.000581013	5	0.0186689	0.151558	0.000348527
APP	DGCR6	28681	51	0.0630322	1.77449e-06	0.00397306	49	0.0984878	7.68157e-14	0.00969984	9	0.0109314	0.407815	0.000119494
APP	DNM1	29510	54	0.0374798	0.00397967	0.00140474	30	0.206347	8.98781e-58	0.0425792	44	0.0303575	0.0196879	0.000921579
APP	DPT	34764	54	0.0567421	2.20086e-06	0.00321967	90	0.358932	1.90183e-210	0.128832	3	0.00528583	0.659467	2.794e-05
APP	DUSP3	33783	54	0.0578065	1.98945e-06	0.00334159	48	0.00791768	0.515251	6.26897e-05	12	-0.00167429	1.10944	2.80326e-06
APP	DYNLT1	28865	50	0.0592041	6.75346e-06	0.00350512	44	0.0698767	1.06893e-07	0.00488276	12	0.0118872	0.366512	0.000141305
APP	ECI2	28663	49	0.0696633	1.29558e-07	0.00485297	13	0.186965	2.99699e-46	0.0349559	2	0.00697323	0.597614	4.86259e-05
APP	EEF1D	29647	52	0.0626453	1.38316e-06	0.00392444	53	0.0573408	9.96427e-06	0.00328797	4	-3.553e-05	1.00218	1.26238e-09
APP	EIF5	28663	49	0.0840328	1.8657e-10	0.00706151	51	0.0514869	9.62684e-05	0.0026509	5	-0.0187734	1.84473	0.000352441
APP	ENSA	29501	53	0.0720746	2.98709e-08	0.00519475	40	0.0521822	6.06989e-05	0.00272299	2	-0.00144102	1.08812	2.07655e-06
APP	ERP44	34247	53	0.064088	1.10635e-07	0.00410727	39	0.0441094	0.000260668	0.00194564	3	-0.000908298	1.05991	8.25005e-07
APP	F12	29666	58	0.0627563	1.31405e-06	0.00393836	90	0.74686	0	0.5578	1	0.00936721	0.470674	8.77447e-05
APP	F2	29666	56	0.080103	6.46564e-10	0.00641649	45	0.132464	1.23106e-24	0.0175467	7	0.00111552	0.931541	1.24439e-06
APP	FES	33650	52	0.057768	2.11442e-06	0.00333714	40	0.120145	4.58611e-23	0.0144349	4	0.010449	0.39141	0.000109181
APP	FGF2	34335	52	0.0509604	2.3901e-05	0.00259697	58	0.48314	0	0.233424	5	0.0396526	0.00101406	0.00157233
APP	FMNL1	33783	55	0.0757903	4.4491e-10	0.00574417	51	0.00983793	0.418804	9.67849e-05	2	0.0145508	0.231758	0.000211726
APP	FN1	29666	56	0.0538659	3.30718e-05	0.00290153	49	0.295891	3.47876e-120	0.0875515	6	0.00176012	0.89218	3.09804e-06
APP	GP1BA	34318	51	0.0738147	9.22414e-10	0.00544861	30	0.0836576	3.88312e-12	0.00699859	10	0.0259114	0.031829	0.0006714
APP	GPC5	34342	55	0.0768529	1.80199e-10	0.00590636	84	0.609647	0	0.371669	33	0.08746	3.85091e-13	0.00764924
APP	GSAP	33650	53	0.065321	8.16502e-08	0.00426683	53	0.00293403	0.809824	8.60854e-06	2	0.0117814	0.333865	0.000138801
APP	GSN	29539	52	0.0913457	2.01014e-12	0.00834403	51	0.121887	5.4085e-21	0.0148563	4	0.00915552	0.481725	8.38235e-05
APP	GSTA1	34333	50	0.0597113	7.37293e-07	0.00356544	38	0.241942	4.93489e-92	0.058536	7	0.000359866	0.976216	1.29503e-07
APP	GSTA3	33650	52	0.0696685	1.0574e-08	0.0048537	34	0.236833	1.90272e-86	0.0560897	15	0.00189524	0.876467	3.59192e-06
APP	GSTM4	28663	54	0.0949583	5.84695e-13	0.00901708	31	0.279025	5.32341e-103	0.0778549	13	0.041342	0.00174413	0.00170916
APP	GYS1	33754	49	0.0558047	4.48477e-06	0.00311417	52	0.0303063	0.0127733	0.000918471	4	-0.00435895	1.2797	1.90005e-05
APP	HADH	28663	54	0.0644733	1.03275e-06	0.00415681	60	0.020123	0.127675	0.000404936	4	-7.45491e-05	1.0045	5.55757e-09
APP	HAGH	34633	53	0.0713581	2.7627e-09	0.00509197	38	0.092755	1.03729e-14	0.0086035	2	0.00293143	0.807295	8.59327e-06
APP	HDGF	34698	56	0.0784862	5.87536e-11	0.00616008	74	0.784005	0	0.614664	2	0.0178352	0.137402	0.000318096
APP	HSPA2	29501	53	0.0651433	5.49947e-07	0.00424365	37	0.0814688	3.6847e-10	0.00663717	15	0.0248962	0.0558501	0.00061982
APP	ICAM3	34764	53	0.0554739	3.69089e-06	0.00307735	79	0.252645	1.08657e-101	0.0638294	28	0.0116091	0.333141	0.00013477
APP	IDO1	28892	50	0.0770475	4.51634e-09	0.00593632	47	0.215532	1.05878e-61	0.046454	6	-0.0124502	1.65596	0.000155008
APP	IFNW1	28663	47	0.0661076	5.46025e-07	0.00437021	57	0.0313051	0.0177797	0.00098001	6	-0.00477293	1.28211	2.27808e-05
APP	IGF1R	34304	54	0.0672864	2.42867e-08	0.00452746	43	0.110183	5.58157e-20	0.0121403	7	0.0361543	0.00274522	0.00130713
APP	IL1RL1	34663	55	0.0696383	6.47564e-09	0.00484949	82	0.60337	0	0.364055	9	0.0447655	0.000192769	0.00200395
APP	IL7	34335	54	0.0731491	1.28947e-09	0.0053508	42	0.0841782	2.81318e-12	0.00708596	1	0.0115472	0.338695	0.000133339
APP	ITGA2	28943	51	0.0835244	1.96319e-10	0.00697632	62	0.492469	0	0.242525	15	0.0397051	0.00251728	0.00157649
APP	KLK6	34637	55	0.0745203	5.30728e-10	0.00555328	53	0.13996	1.21308e-31	0.0195887	6	0.00566973	0.637068	3.21458e-05
APP	KLK7	28195	51	0.0741007	2.53436e-08	0.00549092	79	0.370584	4.28707e-183	0.137332	13	-0.0170599	1.79977	0.000291041
APP	LAIR1	34531	54	0.0703945	4.73697e-09	0.00495539	100	0.474629	0	0.225273	1	0.00363139	0.762863	1.3187e-05
APP	LAMA4	34713	54	0.0647278	6.74931e-08	0.00418968	37	0.133022	8.89357e-29	0.0176948	6	0.0601444	5.30928e-07	0.00361734
APP	LGALS3BP	29666	53	0.063831	8.6267e-07	0.0040744	23	0.130373	6.56513e-24	0.0169971	2	0.0185197	0.153775	0.000342981
APP	LRPAP1	34902	52	0.0566191	2.20927e-06	0.00320573	42	0.178458	4.83788e-51	0.0318474	12	0.0148796	0.213875	0.000221402
APP	MAP2K6	34335	52	0.0643922	9.2646e-08	0.00414636	63	0.0254139	0.0352096	0.000645866	2	-0.0171666	1.84509	0.000294691
APP	MAPT	33783	55	0.053031	1.29386e-05	0.00281229	41	0.0249196	0.04054	0.000620987	4	0.023048	0.0581808	0.000531213
APP	MCEE	29597	50	0.0384428	0.00309576	0.00147785	11	0.140817	1.34789e-27	0.0198294	2	0.013262	0.307661	0.000175881
APP	MCFD2	34214	47	0.0567387	2.65119e-06	0.00321928	36	0.0936831	8.17807e-15	0.00877652	2	-0.00499503	1.32047	2.49504e-05
APP	MEP1B	34387	53	0.0714322	3.02557e-09	0.00510256	94	0.789171	0	0.62279	1	-0.0120487	1.68222	0.000145172
APP	MORF4L1	29133	53	0.0745802	1.20308e-08	0.0055622	74	0.0424073	0.00120524	0.00179838	2	0.00514768	0.694444	2.64987e-05
APP	MRPL28	29597	58	0.0645576	6.66497e-07	0.00416769	58	0.0216146	0.0963597	0.000467191	13	0.0170955	0.188489	0.000292257
APP	MRPL58	29597	51	0.069103	1.02814e-07	0.00477522	52	0.0223741	0.0852142	0.000500599	5	0.00505814	0.697225	2.55848e-05
APP	MSMB	34260	52	0.0497154	3.83714e-05	0.00247162	58	0.729518	0	0.532196	12	0.00422926	0.726322	1.78867e-05
APP	NAAA	34186	56	0.0785637	7.76945e-11	0.00617225	74	0.497782	0	0.247787	2	-0.00152074	1.10005	2.31266e-06
APP	NAGA	28691	51	0.0395171	0.00275417	0.0015616	43	0.159357	6.00177e-34	0.0253947	6	-0.00138437	1.0835	1.91648e-06
APP	NCAN	34902	52	0.0682041	1.17149e-08	0.00465179	35	0.148294	1.29503e-35	0.0219911	1	-0.00254131	1.16811	6.45826e-06
APP	NEFL	33664	54	0.0730813	1.93528e-09	0.00534088	54	0.0490656	5.6385e-05	0.00240743	9	9.56131e-05	0.993742	9.14186e-09
APP	NID1	34489	50	0.0587995	1.02627e-06	0.00345738	65	0.18158	3.34037e-52	0.0329714	36	0.0302563	0.0119761	0.000915441
APP	NMRK2	28543	52	0.0776693	4.21289e-09	0.00603252	76	0.0519779	8.53726e-05	0.0027017	5	0.0120191	0.363933	0.00014446
APP	NOS3	33783	55	0.0746109	8.24917e-10	0.00556678	53	0.0495695	4.57959e-05	0.00245713	11	0.0259058	0.0332305	0.00067111
APP	NTRK3	34902	52	0.0741344	5.60746e-10	0.00549591	72	0.195977	2.20378e-61	0.0384069	1	0.00108892	0.927525	1.18574e-06
APP	NUP50	28663	52	0.0698575	1.19524e-07	0.00488007	63	0.0331324	0.0121213	0.00109775	1	0.0124583	0.345658	0.000155208
APP	ODAM	33730	54	0.0666706	4.22905e-08	0.00444497	21	0.22814	2.24843e-80	0.0520479	7	0.017489	0.150921	0.000305865
APP	PADI4	33730	54	0.0785683	1.03378e-10	0.00617298	90	0.251609	6.4781e-98	0.0633072	9	0.0308467	0.0112867	0.000951516
APP	PAEP	34342	55	0.061008	4.1984e-07	0.00372198	49	0.605686	0	0.366856	9	0.00408604	0.734938	1.66957e-05
APP	PDZK1	28746	54	0.0645869	9.52676e-07	0.00417147	6	0.0882755	2.01574e-11	0.00779257	1	0.0297119	0.0242702	0.000882794
APP	PIBF1	29597	52	0.07632	4.1271e-09	0.00582474	36	0.0719101	3.05235e-08	0.00517106	1	-0.0114038	1.61962	0.000130047
APP	PRKAR2A	29530	54	0.0645407	6.9015e-07	0.00416551	48	0.0236431	0.06924	0.000558994	13	0.0157859	0.225139	0.000249196
APP	PSAP	29374	49	0.0757039	6.27725e-09	0.00573107	33	0.226141	5.33946e-69	0.0511398	15	0.036531	0.00510797	0.00133451
APP	PSME2	34184	57	0.0332163	0.006022	0.00110332	48	0.0804941	2.64921e-11	0.0064793	8	0.00708782	0.557928	5.02372e-05
APP	RAB2B	29501	53	0.0702884	6.49918e-08	0.00494046	40	0.116412	2.95535e-19	0.0135517	4	0.0354795	0.00642016	0.0012588
APP	RET	34304	54	0.0729555	1.45289e-09	0.0053225	66	0.321846	4.2658e-165	0.103585	11	-0.00169746	1.11179	2.88136e-06
APP	RNASE3	34234	50	0.0620331	2.79662e-07	0.0038481	68	0.264514	5.77738e-110	0.0699674	9	0.00136801	0.909896	1.87146e-06
APP	S100A13	28746	55	0.0768396	5.42767e-09	0.00590432	55	0.196779	2.77328e-51	0.038722	5	0.012886	0.328633	0.000166049
APP	SARG	29536	54	0.0716021	3.60817e-08	0.00512686	64	0.0494907	0.000141669	0.00244933	7	0.00517142	0.691089	2.67436e-05
APP	SEPTIN9	34304	54	0.0617976	3.01745e-07	0.00381894	71	0.0935679	8.13896e-15	0.00875495	4	-0.0041212	1.26711	1.69843e-05
APP	SEZ6L	34691	56	0.0723509	1.60676e-09	0.00523466	74	0.185402	1.06935e-54	0.0343739	5	0.00194809	0.87112	3.79505e-06
APP	SFRP1	34234	53	0.0635588	1.4153e-07	0.00403972	78	0.250579	1.62363e-98	0.0627899	9	0.00943653	0.435004	8.9048e-05
APP	SIRT5	33783	55	0.0564068	3.49785e-06	0.00318173	63	0.0396263	0.00112296	0.00157025	15	0.00680197	0.576169	4.62668e-05
APP	SKAP1	34287	56	0.0698731	6.95497e-09	0.00488225	41	0.044151	0.000255056	0.00194931	3	0.0162539	0.178373	0.000264189
APP	SMAD3	29501	53	0.069894	7.69689e-08	0.00488517	62	0.220322	8.77301e-66	0.0485419	23	0.00991424	0.446427	9.82921e-05
APP	SNAP25	28681	52	0.054139	4.08869e-05	0.00293104	69	0.132682	6.03606e-24	0.0176045	12	0.00670403	0.61171	4.4944e-05
APP	SNCA	28943	51	0.0824562	3.33126e-10	0.00679902	54	0.032546	0.0132795	0.00105924	15	0.0388353	0.00312648	0.00150818
APP	SPINT2	34713	52	0.0782523	6.63361e-11	0.00612342	30	0.148267	2.03939e-35	0.021983	7	0.00407874	0.734026	1.66361e-05
APP	SRPK2	34335	55	0.0633289	1.50282e-07	0.00401055	65	0.0198274	0.100402	0.000393126	13	-0.000715453	1.04727	5.11872e-07
APP	SSB	33783	55	0.0700998	8.0279e-09	0.00491398	61	0.0254575	0.0364006	0.000648082	3	0.00130719	0.914452	1.70874e-06
APP	STK11	33754	49	0.0498139	4.23235e-05	0.00248143	60	0.0363489	0.00281917	0.00132124	2	0.00401369	0.741627	1.61097e-05
APP	STX7	28746	46	0.0589977	7.5962e-06	0.00348073	69	0.460687	4.54638e-300	0.212233	18	0.0397623	0.00256638	0.00158104
APP	TAB2	29133	53	0.0626051	1.73383e-06	0.0039194	57	0.0485574	0.000209153	0.00235783	13	-0.0159302	1.77592	0.000253773
APP	TBR1	28865	46	0.0923004	2.11795e-12	0.00851936	19	-0.0152098	1.7521	0.000231339	7	-0.0095957	1.53396	9.20775e-05
APP	TGFB1	34699	54	0.0632481	1.34259e-07	0.00400032	28	0.187184	9.58064e-56	0.0350378	16	0.0382269	0.00144794	0.0014613
APP	TGFB2	29501	53	0.0860375	3.60308e-11	0.00740246	41	0.059259	5.24331e-06	0.00351163	15	0.0513002	8.07368e-05	0.00263171
APP	TIGAR	33728	53	0.0547278	6.8848e-06	0.00299513	62	0.0613202	4.65751e-07	0.00376016	53	0.0160916	0.186365	0.000258939
APP	TIMP3	34713	52	0.0625968	1.79251e-07	0.00391836	93	0.471139	0	0.221972	6	0.0350078	0.00353219	0.00122555
APP	TNFSF12	34764	54	0.0723548	1.54424e-09	0.00523521	66	0.273374	2.09224e-119	0.0747335	11	0.0619234	2.37728e-07	0.00383451
APP	TNFSF13	34713	54	0.0509184	2.1914e-05	0.00259268	67	0.289707	2.57337e-134	0.0839303	1	0.0169382	0.15821	0.000286904
APP	TNFSF14	34342	55	0.0704591	5.05396e-09	0.00496448	47	0.2541	1.16087e-101	0.0645666	26	0.0153523	0.203323	0.000235694
APP	TPD52L2	28943	51	0.0743598	1.48029e-08	0.00552938	51	0.0425961	0.0011893	0.00181442	10	-0.0213066	1.89494	0.000453971
APP	TPMT	33650	52	0.0693763	1.21789e-08	0.00481307	69	0.379548	1.42193e-229	0.144057	4	-0.000530635	1.03472	2.81573e-07
APP	TRIM40	28865	50	0.039528	0.00266566	0.00156247	77	0.202226	2.44404e-54	0.0408953	5	0.0285323	0.0301692	0.000814091
APP	TSC22D1	29597	51	0.0459849	0.000401685	0.00211461	49	0.0686117	1.26561e-07	0.00470757	1	-0.00227925	1.13917	5.19499e-06
APP	TSLP	33754	48	0.0658912	6.0135e-08	0.00434165	52	0.0612542	4.7451e-07	0.00375208	3	-0.0042928	1.27563	1.84282e-05
APP	TXNDC5	34902	52	0.0612298	3.06478e-07	0.00374909	37	0.089376	7.39415e-14	0.00798806	3	0.0251786	0.035419	0.000633961
APP	ZCCHC8	28663	54	0.0642874	1.10935e-06	0.00413287	48	0.00997647	0.450146	9.95299e-05	16	-0.0105952	1.57745	0.000112259
APPL2	MYO6	29375	39	0.0943686	4.23421e-13	0.00890543	48	0.00758819	0.560898	5.75806e-05	11	0.0172886	0.185184	0.000298894
APPL2	STX7	28660	36	0.114121	4.45481e-18	0.0130236	72	0.467186	0	0.218263	16	0.0722225	4.40193e-08	0.00521609
APPL2	TFRC	29000	38	0.112302	9.65412e-18	0.0126118	27	0.382911	6.57481e-202	0.146621	11	0.00834886	0.524969	6.97034e-05
APRT	DPP4	33474	45	0.0828822	1.10912e-11	0.00686945	72	0.161719	1.85412e-40	0.0261529	4	0.0193323	0.113751	0.000373736
APRT	GH1	34160	47	0.0904155	7.02777e-14	0.00817497	58	0.0231241	0.0559722	0.000534725	8	-0.0193883	1.89094	0.000375906
APRT	NFKB1	28469	42	0.0676565	3.22932e-07	0.0045774	71	0.0701877	1.15061e-07	0.00492631	19	0.000346716	0.979134	1.20212e-07
APRT	SOD1	33396	48	0.0828469	1.19289e-11	0.00686361	44	0.0561762	4.35292e-06	0.00315577	15	0.0154737	0.206075	0.000239437
AREG	EGFR	34656	48	0.155592	8.20042e-39	0.024209	54	0.163163	1.47177e-42	0.0266221	7	0.0134238	0.263818	0.000180198
AREG	ICAM1	34095	51	0.137492	3.90911e-30	0.0189041	88	0.381171	1.01461e-234	0.145291	15	0.00232139	0.848009	5.38886e-06
ARF6	CA9	29775	71	0.00888285	0.493125	7.89051e-05	41	0.137031	2.34338e-26	0.0187776	5	0.00861267	0.50637	7.4178e-05
ARF6	CAMLG	29299	1	0.0253009	0.0528023	0.000640138	63	0.0302551	0.0205647	0.000915369	10	0.0021036	0.872106	4.42515e-06
ARF6	EPPK1	29255	73	0.0205866	0.115363	0.000423808	87	0.442661	2.36568e-279	0.195949	17	0.0246611	0.0592602	0.000608171
ARF6	HMOX2	28840	1	0.0133417	0.311018	0.000178	30	0.0863804	4.99019e-11	0.00746158	19	-0.00761955	1.43712	5.80576e-05
ARF6	ITGB5	29619	68	0.0110869	0.393601	0.000122919	55	0.0633548	1.06235e-06	0.00401383	10	0.0206825	0.111479	0.000427765
ARF6	RGS10	30046	1	-0.0194367	1.86807	0.000377785	53	0.018451	0.152687	0.000340439	6	-0.0172607	1.81905	0.00029793
ARFIP1	GART	30418	23	0.136213	1.38598e-26	0.0185541	29	0.0677632	1.22255e-07	0.00459185	11	0.0296885	0.0205829	0.000881408
ARFIP1	LAMP3	29842	25	0.103869	8.67668e-16	0.0107888	55	0.214217	6.68743e-63	0.045889	6	-0.000534283	1.03292	2.85459e-07
ARFIP1	PDCD6	29506	23	0.0970508	7.94023e-14	0.00941886	95	0.722794	0	0.522431	6	0.110165	2.12634e-17	0.0121363
ARFIP1	PRKD2	29115	19	0.0824797	2.91379e-10	0.0068029	65	0.0575108	1.12697e-05	0.00330749	11	0.00958768	0.464485	9.19237e-05
ARFIP1	PSMG3	29530	25	0.10126	6.17684e-15	0.0102536	61	0.0246875	0.0578099	0.000609474	1	-0.0209063	1.89184	0.000437075
ARFIP1	SHMT1	29647	20	0.107763	8.77852e-17	0.0116129	66	0.540079	0	0.291685	11	0.0476474	0.0002424	0.00227027
ARFIP1	STX7	29193	26	0.122036	8.17154e-21	0.0148929	70	0.466523	0	0.217644	42	0.0662363	4.07586e-07	0.00438724
ARFIP1	YAP1	30173	23	0.107754	4.74357e-17	0.0116108	32	0.0665518	2.2873e-07	0.00442914	3	-0.010017	1.56341	0.00010034
ARG1	ARG2	29312	23	0.151141	2.69373e-31	0.0228435	48	0.0623701	1.76242e-06	0.00389002	3	-0.0166912	1.79867	0.000278597
ARG1	CD274	34095	34	0.160156	2.05677e-40	0.02565	78	0.319047	3.69493e-161	0.101791	4	-0.013095	1.72039	0.000171479
ARG1	ESR1	28548	52	0.130755	3.40548e-23	0.017097	76	0.0389341	0.00325836	0.00151586	10	-0.00601132	1.35025	3.6136e-05
ARG1	GABARAP	29312	23	0.161155	2.10716e-35	0.0259709	65	0.0360281	0.00580231	0.00129802	9	0.0106932	0.413038	0.000114344
ARG1	NFX1	28473	22	0.167568	3.93607e-37	0.0280791	68	0.0349551	0.00834241	0.00122186	7	0.00372345	0.778783	1.38641e-05
ARG1	NOS1	33550	33	0.159466	1.83426e-39	0.0254293	52	0.160599	5.22681e-40	0.025792	2	-0.00191949	1.12492	3.68445e-06
ARG1	TRIM25	29325	23	0.15477	9.06791e-33	0.0239539	59	0.0701239	7.6246e-08	0.00491736	1	0.0114902	0.378969	0.000132024
ARG2	C1QBP	30102	50	0.0353878	0.00603305	0.00125229	51	0.0334182	0.00951275	0.00111677	5	0.000174649	0.989191	3.05023e-08
ARG2	NT5E	29613	49	0.0399754	0.00209185	0.00159804	47	0.496808	0	0.246819	9	0.0168778	0.194066	0.000284861
ARG2	STK11	28902	46	0.0530201	5.50949e-05	0.00281114	60	0.0388419	0.00314214	0.00150869	5	0.0119731	0.362765	0.000143356
ARHGAP1	CXADR	33640	3	0.00712443	0.559035	5.07575e-05	49	0.0888295	2.89347e-13	0.00789068	12	-0.00183462	1.11959	3.36583e-06
ARHGAP1	STX7	28110	7	-0.00767933	1.43517	5.89722e-05	71	0.450161	1.03422e-278	0.202645	7	0.0532707	6.43719e-05	0.00283776
ARHGAP1	TGFBR2	33882	4	0.0150914	0.214194	0.000227751	70	0.0952953	3.81621e-15	0.0090812	5	0.00913302	0.452247	8.3412e-05
ARHGAP25	CKAP4	33878	41	0.0928208	1.92954e-14	0.0086157	42	0.213335	1.4101e-70	0.0455117	4	0.00802244	0.509113	6.43596e-05
ARHGAP25	PPP1R9B	34038	41	0.0829013	7.3708e-12	0.00687263	52	0.0516025	2.04889e-05	0.00266282	11	0.00666662	0.582366	4.44439e-05
ARHGAP5	ITGB1	28406	58	0.0155711	0.240618	0.000242459	34	0.000583486	0.964929	3.40456e-07	9	0.0275868	0.0375967	0.000761034
ARHGEF1	FN1	30134	65	0.0351974	0.00628449	0.00123885	71	0.307998	1.40141e-132	0.0948628	1	-5.18555e-05	1.00321	2.68899e-09
ARHGEF1	HRAS	29575	60	-0.00191791	1.11724	3.67838e-06	43	0.0420177	0.00122804	0.00176549	11	-0.00583181	1.34616	3.401e-05
ARHGEF1	NT5C	30080	62	0.0246969	0.0554338	0.000609939	41	0.39959	1.68703e-229	0.159673	31	0.0346589	0.00717759	0.00120124
ARHGEF10	CD2AP	29506	55	0.290159	7.85166e-115	0.0841922	45	0.238851	2.46608e-77	0.0570496	30	0.0424582	0.00110498	0.0018027
ARHGEF10	DCTN2	29519	57	0.290552	3.43817e-115	0.0844207	12	0.0053841	0.679181	2.89885e-05	22	0.0102966	0.428973	0.00010602
ARHGEF10	DNAJB1	29519	57	0.285422	4.71145e-111	0.0814656	51	0.0451679	0.000517879	0.00204014	4	0.0131033	0.314142	0.000171696
ARHGEF10	GGH	28988	51	0.305671	1.25384e-125	0.0934347	51	0.35075	1.90201e-167	0.123026	8	0.00637938	0.627241	4.06966e-05
ARHGEF10	PRDX3	29058	54	0.285127	4.03401e-109	0.0812973	64	0.0397254	0.00245521	0.00157811	26	0.0201321	0.124908	0.000405303
ARHGEF10	STIP1	29543	55	0.310292	4.89695e-132	0.0962814	43	0.0212578	0.102304	0.000451892	37	0.0188804	0.146769	0.000356471
ARHGEF10	STX6	28919	65	0.297314	2.32852e-118	0.0883958	51	0.0351674	0.00748202	0.00123675	2	-0.00271199	1.16336	7.35488e-06
ARHGEF10	STX7	29193	60	0.295316	8.08699e-118	0.0872116	69	0.463708	0	0.215026	7	0.0446168	0.000649645	0.00199066
ARHGEF10	SUGT1	28919	60	0.305177	6.54024e-125	0.0931329	2	-7.54857e-05	1.00458	5.69809e-09	10	0.00759231	0.563772	5.76431e-05
ARHGEF10	VASP	30125	58	0.288829	4.20391e-116	0.0834221	60	0.033873	0.00855196	0.00114738	8	0.00318052	0.805044	1.01157e-05
ARHGEF12	DCTN2	34363	72	0.0564969	2.78127e-06	0.0031919	12	-0.00232235	1.15264	5.39332e-06	5	-0.00405537	1.26322	1.6446e-05
ARHGEF12	PLXNB2	34606	72	0.0523304	1.32642e-05	0.00273847	87	0.536746	0	0.288096	11	0.00937478	0.435516	8.78865e-05
ARHGEF12	PTPRF	34759	71	0.0420753	0.000450044	0.00177033	33	0.0444279	0.000211197	0.00197384	2	0.00650965	0.587381	4.23755e-05
ARHGEF12	RHOC	34092	69	0.0342557	0.00467165	0.00117345	34	0.0590811	1.05138e-06	0.00349058	20	0.0150642	0.213607	0.000226929
ARHGEF5	CCNE1	28558	58	0.409383	1.01603e-229	0.167595	72	0.0358161	0.00679065	0.00128279	8	0.0141919	0.283577	0.00020141
ARHGEF5	EGFR	28935	66	0.382994	1.48419e-201	0.146685	38	0.185289	7.33284e-46	0.0343321	12	0.00789483	0.548201	6.23283e-05
ARHGEF5	SHC1	28464	73	0.411735	7.80903e-232	0.169526	63	0.0155662	0.24031	0.000242307	16	0.00930273	0.482861	8.65409e-05
ARID3A	ATG16L1	29134	77	0.0592819	5.95735e-06	0.00351435	57	0.0315097	0.0161652	0.000992864	19	-0.0153955	1.75998	0.000237022
ARID3A	CELA2A	29193	76	0.0545253	3.0686e-05	0.00297301	39	0.104842	9.66374e-16	0.0109918	2	0.0236043	0.0713262	0.000557163
ARID3A	CKB	29193	76	0.0703136	7.53408e-08	0.004944	61	0.0466563	0.000362422	0.00217681	6	-0.0165543	1.79401	0.000274046
ARID3A	FOS	28415	76	0.061611	3.35204e-06	0.00379591	70	0.000994588	0.940246	9.89204e-07	1	0.0135417	0.307409	0.000183378
ARID3A	GATA3	28464	75	0.0484119	0.000258393	0.00234371	66	0.0159062	0.230194	0.000253006	5	0.0196208	0.138842	0.000384976
ARID3A	LCN15	29267	76	0.0663438	3.77163e-07	0.0044015	47	0.425805	1.66174e-256	0.18131	1	0.0010737	0.934546	1.15284e-06
ARID3A	PARP1	28623	77	0.0533206	5.43533e-05	0.00284309	28	0.0662085	5.34341e-07	0.00438357	9	0.0108676	0.411044	0.000118105
ARID3A	SOX2	29211	78	0.0670901	2.85792e-07	0.00450108	67	0.0261317	0.0457995	0.000682865	36	0.0254628	0.0516434	0.000648353
ARID4B	CASP1	34305	74	0.027024	0.0251933	0.000730294	9	0.0389714	0.00124361	0.00151877	3	0.00445479	0.71218	1.98451e-05
ARID4B	ING1	34250	75	0.048916	5.11719e-05	0.00239278	61	0.052985	1.14624e-05	0.00280741	23	0.00584886	0.62839	3.42091e-05
ARL13B	BMP10	28465	27	0.00773629	0.55949	5.98502e-05	25	0.357395	3.90405e-171	0.127731	9	-0.00678973	1.39148	4.61004e-05
ARL13B	CFHR5	28770	6	0.0276916	0.0356855	0.000766822	83	0.42408	5.76992e-250	0.179844	9	0.0128733	0.328898	0.000165723
ARL13B	CXCL16	28863	8	0.0274998	0.0366897	0.000756236	43	0.184963	1.37143e-45	0.0342112	16	0.0372242	0.00467776	0.00138564
ARL13B	HMOX1	28216	10	0.0311759	0.0191818	0.000971936	58	0.0916214	5.36472e-12	0.00839449	3	0.0127111	0.339736	0.000161573
ARL13B	HMOX2	28040	20	0.0295347	0.0269843	0.000872301	32	0.066182	7.03212e-07	0.00438005	4	0.0157008	0.239758	0.000246516
ARL13B	LAMP3	28886	8	0.0137965	0.294433	0.000190343	54	0.216934	1.71638e-62	0.0470604	13	0.0285193	0.0301871	0.000813351
ARL13B	NUCB2	28857	8	0.0241373	0.0667268	0.000582609	40	0.314031	2.89679e-132	0.0986155	9	0.0161502	0.219935	0.00026083
ARL13B	STX7	28587	6	0.0177815	0.178855	0.000316183	74	0.470027	0	0.220926	9	0.0887723	1.76853e-11	0.00788052
ARL13B	TGOLN2	29138	11	0.018323	0.161964	0.000335732	55	0.517547	0	0.267855	7	0.0212817	0.104297	0.000452911
ARL2BP	BAG6	28100	34	0.202019	7.72394e-53	0.0408118	21	0.0359887	0.00697094	0.00129519	7	0.0273013	0.0406961	0.000745361
ARL2BP	GSN	29034	37	0.193849	2.871e-50	0.0375776	54	0.162	1.95086e-35	0.0262439	7	-9.59006e-05	1.00583	9.19692e-09
ARNT	CALCOCO1	34027	2	0.000635554	0.958195	4.03928e-07	43	0.0599669	7.40753e-07	0.00359603	22	0.0192234	0.112821	0.00036954
ARNT	CASP9	28270	15	0.0271641	0.0411039	0.00073789	26	0.0671972	4.25085e-07	0.00451547	7	-0.00325995	1.1936	1.06273e-05
ARNT	CCNE1	28270	16	0.0181405	0.172614	0.000329078	70	0.0259211	0.0512971	0.000671905	12	-0.0175553	1.81311	0.000308189
ARNT	EGLN1	33916	8	0.0316173	0.00921047	0.000999655	46	0.132427	6.44032e-28	0.017537	5	0.00901478	0.45789	8.12663e-05
ARNT	GNAS	29058	18	0.00559346	0.669889	3.12868e-05	58	0.0828834	2.48807e-10	0.00686965	3	-0.00446745	1.26651	1.99581e-05
ARNT	LRRC59	29096	20	0.0150184	0.252021	0.000225551	66	0.0401975	0.0021626	0.00161584	8	-0.00213813	1.12953	4.5716e-06
ARSA	CLGN	28865	91	0.510359	0	0.260467	58	0.528616	0	0.279435	2	0.0149629	0.255661	0.000223889
ARSA	CTSL	34440	85	0.501521	0	0.251523	38	0.126704	4.74856e-26	0.0160539	14	0.0216848	0.071925	0.00047023
ARSA	LRPAP1	34955	88	0.509683	0	0.259776	42	0.1697	2.51851e-46	0.0287981	8	0.0570612	1.8056e-06	0.00325598
ARSA	MANF	34766	92	0.515044	0	0.26527	27	0.0364647	0.00235747	0.00132967	3	0.0543949	5.67238e-06	0.00295881
ARSA	MESD	35134	93	0.501601	0	0.251603	70	0.0358917	0.00262181	0.00128821	13	0.0938319	3.24514e-15	0.00880443
ARSA	NAAA	34237	89	0.524192	0	0.274777	90	0.509885	0	0.259983	20	0.0577653	1.72697e-06	0.00333683
ARSA	NT5C1A	29584	88	0.51013	0	0.260233	48	0.0394337	0.00241649	0.00155502	2	0.0385947	0.00298761	0.00148955
ARSA	PDIA4	29657	88	0.498771	0	0.248773	40	0.048141	0.000208201	0.00231756	5	0.0912016	1.96566e-12	0.00831774
ARSA	PDIA5	28543	89	0.50813	0	0.258196	22	0.176434	3.90705e-41	0.0311288	9	0.0241776	0.0677727	0.000584556
ARSA	PLAUR	34362	89	0.491674	0	0.241743	37	0.124816	2.88076e-25	0.015579	4	0.00472193	0.695526	2.22967e-05
ARSA	PTPRK	29510	89	0.503924	0	0.25394	51	0.0836239	1.24066e-10	0.00699296	17	0.0291629	0.0250633	0.000850474
ARSA	SGSH	29147	87	0.514401	0	0.264608	96	0.623503	0	0.388756	5	0.043611	0.000866958	0.00190192
ARSA	SNCA	28943	88	0.500649	0	0.25065	54	0.0596604	5.57331e-06	0.00355936	8	0.0474399	0.000305694	0.00225054
ARSA	SUSD4	29501	88	0.514826	0	0.265046	57	0.308347	3.73991e-130	0.0950782	17	0.0169476	0.193059	0.00028722
ARSA	TNFRSF6B	34393	91	0.510492	0	0.260602	96	0.305155	3.5906e-148	0.0931195	6	0.0169733	0.159278	0.000288093
ARSB	CCL3	34363	67	0.273142	7.54236e-118	0.0746066	94	0.303876	9.22896e-147	0.0923407	8	0.00626197	0.603752	3.92122e-05
ARSB	CLGN	28796	64	0.280172	2.39016e-104	0.0784963	48	0.517158	0	0.267453	10	0.0109389	0.406553	0.000119659
ARSB	CST5	33847	73	0.288222	1.22469e-129	0.0830717	68	0.587634	0	0.345314	44	0.0175683	0.148385	0.000308646
ARSB	DEFA1_DEFA1B	33538	68	0.28282	1.4301e-123	0.0799872	58	0.269648	4.44198e-112	0.0727098	6	0.0114529	0.348346	0.000131168
ARSB	ERP29	28838	71	0.268718	5.83271e-96	0.0722093	11	0.0144584	0.272291	0.000209046	4	0.00835809	0.525694	6.98577e-05
ARSB	MFAP4	28838	71	0.286867	1.14327e-109	0.0822925	29	0.190929	1.78339e-48	0.0364538	11	0.0083242	0.527374	6.92924e-05
ARSB	NAAA	34078	70	0.272592	2.08967e-116	0.0743061	83	0.473463	0	0.224167	18	0.00732327	0.545541	5.36303e-05
ARSB	PTPRK	29421	64	0.291201	2.36549e-115	0.0847977	49	0.0723416	2.77251e-08	0.00523331	2	0.00122686	0.925039	1.50518e-06
ARSB	RLN1	29519	74	0.287891	4.93314e-113	0.0828812	63	0.0287972	0.0269317	0.000829277	2	0.00923864	0.477903	8.53525e-05
ARSB	SIAE	34479	70	0.290142	7.83971e-134	0.0841823	60	0.165109	2.46645e-43	0.027261	31	0.0125409	0.297781	0.000157275
ARSB	SLURP1	29330	64	0.28269	3.24696e-108	0.0799134	32	0.333804	1.15943e-152	0.111425	14	-0.0117323	1.63103	0.000137646
ART3	TEX101	28885	41	0.262339	1.52475e-91	0.068822	8	0.227748	7.40633e-69	0.0518691	5	0.013015	0.322636	0.000169391
ART5	CBLN4	28937	40	0.14541	1.02086e-28	0.021144	79	0.236063	4.14554e-74	0.055726	15	-0.00100905	1.06117	1.01819e-06
ART5	CFC1	28067	39	0.137668	3.72357e-25	0.0189526	46	0.0126079	0.344959	0.00015896	30	0.00236958	0.859124	5.61492e-06
ART5	DPEP2	28599	39	0.13418	2.17247e-24	0.0180042	79	0.254897	1.64949e-85	0.0649725	6	0.0131626	0.319622	0.000173254
ART5	FCGR3B	28590	39	0.149494	6.19163e-30	0.0223483	95	0.530357	0	0.281278	5	0.00881684	0.505044	7.77367e-05
ART5	GGH	28076	38	0.171205	3.39827e-38	0.0293113	52	0.357906	2.49759e-169	0.128097	2	-0.00214587	1.12772	4.60474e-06
ART5	IL5RA	28623	39	0.134339	1.83017e-24	0.0180469	79	0.453277	3.9542e-288	0.20546	3	0.00369948	0.779606	1.36862e-05
ART5	NAAA	28339	39	0.134048	3.88057e-24	0.0179688	76	0.506488	0	0.25653	6	0.0111971	0.399368	0.000125375
ART5	NAGA	28503	42	0.138095	1.13886e-25	0.0190702	65	0.159416	9.29011e-34	0.0254134	7	-0.00962723	1.53259	9.26836e-05
ART5	RLN1	29267	38	0.144425	1.184e-28	0.0208587	70	0.00919564	0.481821	8.45598e-05	11	-0.00887986	1.503	7.88518e-05
ART5	SCGB2A2	28470	37	0.137249	2.38796e-25	0.0188372	56	0.0235797	0.0752152	0.000556004	2	-0.00404705	1.23988	1.63786e-05
ART5	SLURP1	28989	38	0.145223	1.07806e-28	0.0210896	34	0.337036	5.74317e-154	0.113593	5	0.00336863	0.797622	1.13476e-05
ASAH1	CD274	29166	80	0.372676	1.30167e-191	0.138887	64	0.303023	3.8315e-124	0.0918227	6	0.0161383	0.217813	0.000260445
ASAH1	SMPD1	29516	76	0.358537	1.40956e-178	0.128548	64	0.320493	4.26879e-141	0.102716	3	0.00408404	0.753737	1.66794e-05
ASGR1	HSP90B1	33488	40	0.148987	1.51091e-34	0.0221972	57	0.0434865	0.000371214	0.00189108	3	0.00319959	0.793483	1.02374e-05
ASGR2	CLEC7A	29946	49	0.265623	2.91757e-97	0.0705555	95	0.661066	0	0.437008	6	0.034873	0.0069541	0.00121613
ASGR2	EGFL7	28942	46	0.26515	1.01432e-93	0.0703044	63	0.171107	2.82581e-39	0.0292775	8	0.0131976	0.315435	0.000174176
ASGR2	LAT	29946	49	0.272961	8.19735e-103	0.0745075	46	0.0459051	0.000379908	0.00210727	11	-0.00823336	1.47591	6.77883e-05
ASGR2	PTPN1	29431	51	0.247746	4.89098e-83	0.0613782	56	0.0419465	0.00128691	0.00175951	22	-0.00150405	1.09185	2.26215e-06
ASPSCR1	GAPDH	28720	47	0.179308	1.04599e-42	0.0321515	76	0.0279356	0.0342456	0.000780398	17	0.0159669	0.226306	0.000254941
ASPSCR1	GOPC	29530	50	0.142806	2.77169e-28	0.0203934	3	0.00635475	0.625361	4.03829e-05	6	0.0335565	0.00990827	0.00112604
ASPSCR1	NSFL1C	29841	48	0.17476	3.85946e-42	0.0305411	40	0.0794075	8.10435e-10	0.00630555	12	0.00151971	0.906561	2.30952e-06
ASPSCR1	TACC3	29519	43	0.153727	1.51878e-32	0.023632	35	0.175236	6.3908e-42	0.0307075	15	0.0490771	0.000161868	0.00240856
ASPSCR1	UFD1	30046	48	0.15701	1.79601e-34	0.0246523	68	0.0630455	1.00327e-06	0.00397474	10	0.0102422	0.427306	0.000104903
ASPSCR1	USP25	30102	44	0.153446	4.85203e-33	0.0235457	70	0.00310744	0.809514	9.65617e-06	5	0.0263787	0.0406955	0.000695836
ASRGL1	NMI	29138	47	0.283931	1.77342e-108	0.0806169	14	0.325373	9.20255e-144	0.105868	30	0.0113233	0.387476	0.000128217
ASS1	BRD1	28679	71	0.0391184	0.00304743	0.00153025	67	0.0649886	8.40564e-07	0.00422352	4	0.0144485	0.273956	0.000208758
ASS1	EIF4E	28587	76	0.0643286	1.1278e-06	0.00413817	54	0.0319486	0.0157029	0.00102071	4	0.00413935	0.754347	1.71342e-05
ASS1	GAPDH	27827	72	0.0566272	2.37071e-05	0.00320664	76	0.0383124	0.00425683	0.00146784	2	0.00250925	0.851547	6.29633e-06
ASS1	HTRA2	28767	71	0.056847	1.60099e-05	0.00323158	58	0.0400096	0.00240355	0.00160077	37	-0.00343108	1.20528	1.17723e-05
ASS1	KYNU	28951	69	0.0585012	8.41563e-06	0.00342239	51	0.249768	4.59568e-83	0.062384	18	0.0354173	0.00703385	0.00125438
ASS1	PEPD	29138	70	0.0425438	0.00116079	0.00180997	70	0.338643	2.62898e-156	0.114679	9	-0.000948865	1.05773	9.00346e-07
ASS1	PTGR1	29227	72	0.0301044	0.0213582	0.000906278	56	0.399231	1.33914e-222	0.159385	2	0.00500827	0.701856	2.50828e-05
ASS1	PTPN1	28469	69	0.0358648	0.00680276	0.00128629	57	0.0423723	0.00138478	0.00179541	8	0.04349	0.00102986	0.00189138
ASS1	STIP1	28607	72	0.0637264	1.4075e-06	0.00406105	46	0.0137503	0.298405	0.000189072	20	0.0160811	0.22393	0.000258602
ASS1	TNFAIP8	28170	71	0.0629351	2.27251e-06	0.00396082	14	0.0654135	8.91867e-07	0.00427893	1	0.0012948	0.922595	1.6765e-06
ASS1	TRIM25	29039	72	0.0395955	0.00254569	0.0015678	60	0.076685	4.88523e-09	0.00588058	3	0.0254853	0.0521408	0.0006495
ATF2	ATF4	27944	45	0.0216862	0.105032	0.000470289	62	0.0139314	0.297767	0.000194085	4	0.00283367	0.83228	8.02969e-06
ATF2	ATP5PO	34305	58	0.00587445	0.626611	3.45092e-05	48	0.0121111	0.315847	0.000146678	3	-0.000435476	1.02877	1.8964e-07
ATF2	BSG	34002	60	0.0159298	0.189031	0.00025376	59	0.107866	4.69402e-19	0.0116351	3	0.0139467	0.250176	0.000194512
ATF2	CSNK2A1	28930	46	0.00180668	0.890717	3.2641e-06	75	0.0423136	0.00128476	0.00179044	11	0.00381147	0.771923	1.45273e-05
ATF2	MAP2K6	33647	58	0.00264664	0.828158	7.0047e-06	65	0.0204425	0.0935865	0.000417897	11	0.00981731	0.420711	9.63795e-05
ATF2	NBN	33348	55	0.0251004	0.0403899	0.000630032	37	0.0406569	0.000897096	0.00165299	2	-0.0129146	1.70835	0.000166787
ATF2	PFDN4	27944	46	0.0250948	0.0606842	0.000629751	68	0.0251727	0.0598888	0.000633666	4	0.00364929	0.785057	1.33173e-05
ATF2	RNF4	28466	43	0.0301819	0.0227683	0.000910946	62	-0.00695744	1.40031	4.8406e-05	11	0.0211771	0.110113	0.000448471
ATF2	SMAD3	28829	43	0.0117146	0.373842	0.000137232	65	0.219232	1.09454e-63	0.0480626	1	0.000756373	0.954213	5.721e-07
ATF2	YY1	28115	49	0.0296295	0.0262959	0.000877909	64	0.0120895	0.364734	0.000146156	11	0.0120048	0.368104	0.000144115
ATF4	NFE2	28324	64	0.0227335	0.0871255	0.000516814	34	0.0326509	0.0139944	0.00106608	9	-0.00730848	1.41762	5.34138e-05
ATG16L1	CASP1	28840	57	0.0259731	0.0485537	0.0006746	1	0.0159864	0.224771	0.000255565	1	-0.00545158	1.32109	2.97198e-05
ATG16L1	CASP3	29778	58	0.0265794	0.0402644	0.000706463	31	0.107591	8.42959e-17	0.0115757	1	0.00485541	0.707951	2.3575e-05
ATG16L1	COLEC12	29440	56	0.0311581	0.0168055	0.000970826	85	0.254291	1.47374e-87	0.064664	6	-0.00655226	1.38481	4.29321e-05
ATG16L1	CSNK2A1	30046	57	0.0365525	0.00459951	0.00133608	81	0.0579124	7.05333e-06	0.00335384	1	-0.00703842	1.41459	4.95393e-05
ATG16L1	CWC15	30168	55	0.0604982	2.57155e-06	0.00366003	68	0.0528035	4.07148e-05	0.00278821	9	0.0113685	0.377312	0.000129242
ATG16L1	EIF5A	28974	53	0.0251265	0.055815	0.000631342	73	0.0325598	0.0131928	0.00106014	13	0.00589389	0.653764	3.47379e-05
ATG16L1	ELOB	29039	61	0.0395355	0.0025844	0.00156306	72	0.0449403	0.000613416	0.00201963	2	0.0136851	0.297097	0.000187282
ATG16L1	GRK5	28913	56	0.0506863	0.000115351	0.0025691	13	0.1904	2.47612e-48	0.036252	3	0.0741669	1.64064e-08	0.00550073
ATG16L1	HCLS1	29812	52	0.0366655	0.00463376	0.00134436	29	0.0864307	2.31286e-11	0.00747026	3	0.0027262	0.833311	7.43217e-06
ATG16L1	IMMT	30059	55	0.0250804	0.0518467	0.000629029	25	0.0612539	2.00884e-06	0.00375205	5	0.00244135	0.849905	5.96017e-06
ATG16L1	INPP5D	29255	60	0.0404219	0.00198445	0.00163393	35	0.120044	3.14974e-20	0.0144105	1	-0.000398228	1.0243	1.58586e-07
ATG16L1	LARP1	30059	55	0.0435591	0.000729966	0.0018974	54	0.0291905	0.0236251	0.000852086	1	-0.00831052	1.48055	6.90647e-05
ATG16L1	METAP2	29717	56	0.0321606	0.0131602	0.0010343	46	0.0507354	9.11805e-05	0.00257409	2	0.0196809	0.129256	0.000387336
ATG16L1	NAP1L4	30280	56	0.0285035	0.0265448	0.000812452	24	0.161279	1.42548e-36	0.0260109	1	0.0159946	0.213304	0.000255829
ATG16L1	PRKD2	29039	59	0.0391783	0.00282618	0.00153494	57	0.0686505	1.63677e-07	0.00471289	5	-0.0061875	1.36265	3.82852e-05
ATG16L1	PTPRC	30072	56	0.0331401	0.0101644	0.00109827	36	0.14901	3.32784e-31	0.0222041	2	0.00981144	0.446814	9.62644e-05
ATG16L1	RPA2	29120	55	0.0524223	6.26753e-05	0.00274809	42	0.0704781	7.28136e-08	0.00496716	2	0.00360174	0.783463	1.29725e-05
ATG16L1	RUVBL1	28832	53	0.0539606	4.13947e-05	0.00291175	57	0.0217876	0.0980752	0.000474698	6	-0.00331431	1.19866	1.09847e-05
ATG16L1	SMAD3	30059	55	0.0548765	2.07251e-05	0.00301143	70	0.202164	1.80215e-56	0.0408702	11	0.0301484	0.0194146	0.000908928
ATG16L1	SNX18	30338	54	0.0300786	0.0191347	0.000904721	37	0.0573907	7.7135e-06	0.0032937	5	0.000914242	0.943241	8.35838e-07
ATG16L1	STK4	29432	55	0.0274933	0.0349234	0.000755883	56	0.0672965	2.36904e-07	0.00452882	1	0.0317347	0.0149003	0.00100709
ATG16L1	SUGP1	30338	56	0.0428358	0.000845763	0.00183491	34	0.1761	1.87954e-43	0.0310113	6	0.00316546	0.805287	1.00201e-05
ATG16L1	SWAP70	30338	56	0.0529567	3.67695e-05	0.00280441	45	0.158203	2.67309e-35	0.0250282	15	0.0640231	6.00958e-07	0.00409895
ATG16L1	TNFAIP8	28974	53	0.0438014	0.000853089	0.00191856	20	0.0797763	1.19567e-09	0.00636426	2	0.00701487	0.593444	4.92084e-05
ATOX1	CCS	34367	52	0.0596766	7.38661e-07	0.00356129	32	0.336391	1.90823e-181	0.113159	4	0.120128	1.62796e-23	0.0144308
ATOX1	COMP	34221	52	0.0566572	2.73101e-06	0.00321004	43	0.170032	1.46163e-45	0.028911	2	-0.00788689	1.48583	6.2203e-05
ATP1B1	ESR1	28587	51	0.0337823	0.0106346	0.00114125	76	0.0617184	3.01177e-06	0.00380917	10	0.011708	0.376109	0.000137077
ATP1B1	HLA-DRA	28595	50	0.035751	0.00685291	0.00127813	84	0.500721	0	0.250721	8	0.00130659	0.921307	1.70717e-06
ATP1B1	IGSF3	28570	52	0.0413088	0.00178881	0.00170642	63	0.114559	3.74309e-18	0.0131237	14	0.0118953	0.368646	0.000141498
ATP1B1	NDRG1	28040	57	0.0520608	9.60209e-05	0.00271033	63	0.0466477	0.000475108	0.00217601	4	0.0131166	0.326061	0.000172045
ATP1B1	RNF4	28679	52	0.040371	0.00222919	0.00162982	62	-0.0174458	1.81349	0.000304356	8	0.0153478	0.245195	0.000235555
ATP1B1	SMAD2	29021	53	0.0448183	0.000636851	0.00200868	62	0.0701638	8.75663e-08	0.00492296	3	-0.00696957	1.40449	4.85749e-05
ATP1B2	CLGN	28392	62	0.0341185	0.0101377	0.00116407	53	0.535951	0	0.287243	5	0.0014704	0.911796	2.16207e-06
ATP1B3	IGSF8	28576	55	0.0215229	0.103755	0.000463236	14	0.109932	7.81025e-17	0.0120851	28	0.0227345	0.0857019	0.000516857
ATP1B3	KIAA2013	29021	57	0.0231938	0.0772532	0.000537951	66	0.0315406	0.0162626	0.000994808	4	0.0113564	0.387029	0.000128968
ATP1B3	NDRG1	28040	54	0.0162428	0.223918	0.000263828	64	0.0483784	0.00028985	0.00234047	2	-0.0117258	1.62002	0.000137495
ATP1B3	PTP4A3	28587	55	0.0223595	0.09094	0.000499946	62	0.0332335	0.0119723	0.00110447	12	0.0170266	0.198022	0.000289905
ATP2B4	CALCA	28418	73	0.0486014	0.000247135	0.0023621	41	0.110643	6.02239e-17	0.012242	18	-0.00587367	1.34202	3.45e-05
ATP2B4	CD22	28951	71	0.0133107	0.311219	0.000177176	43	0.194529	1.75898e-50	0.0378417	18	0.0250605	0.0565478	0.000628027
ATP2B4	CDH1	27503	71	0.0255146	0.0584783	0.000650997	41	0.0230437	0.0874876	0.00053101	7	0.00845503	0.530718	7.14876e-05
ATP2B4	CLEC4A	28595	76	0.0266446	0.0439164	0.000709933	46	0.377436	4.53067e-193	0.142458	2	0.0077721	0.556775	6.04055e-05
ATP2B4	IL2RA	28326	75	0.040137	0.00251517	0.00161098	96	0.481681	0	0.232017	3	0.0288322	0.0300019	0.000831298
ATP2B4	LGALS8	28890	74	0.0691491	1.42961e-07	0.0047816	20	0.197352	7.88926e-52	0.038948	12	0.0228803	0.0820256	0.000523506
ATP2B4	LYN	28570	75	0.0503682	0.000139547	0.00253696	37	0.0255391	0.0535554	0.000652243	13	-0.00444697	1.26319	1.97755e-05
ATP2B4	TNFRSF13C	28170	75	0.0521266	9.06225e-05	0.00271719	66	0.369944	2.91354e-182	0.136859	5	0.0373831	0.00501091	0.00139749
ATP5F1D	GRSF1	28234	79	0.0549833	3.57048e-05	0.00302316	20	0.0142188	0.285422	0.000202175	6	0.00569906	0.668553	3.24793e-05
ATP5F1D	MTIF3	29039	77	0.0909954	3.72848e-12	0.00828017	57	0.0795514	1.27574e-09	0.00632842	3	-0.00702121	1.4073	4.92974e-05
ATP5IF1	ATP5PO	33810	29	0.0747882	7.39378e-10	0.00559327	5	0.0175964	0.147947	0.000309633	20	0.010862	0.371824	0.000117984
ATP5IF1	C1QBP	29708	26	0.0834937	1.15281e-10	0.0069712	52	0.0268104	0.0387882	0.000718799	1	0.0148722	0.251736	0.000221183
ATP5IF1	CAT	29327	33	0.0762416	5.0323e-09	0.00581279	27	0.163047	3.15903e-36	0.0265842	2	0.0735299	1.72445e-08	0.00540664
ATP5IF1	DNAJB6	28797	29	0.0635202	1.40531e-06	0.00403481	29	0.122349	1.18719e-20	0.0149693	25	-0.0153855	1.75695	0.000236713
ATP5IF1	GSN	29674	31	0.0777225	2.03526e-09	0.00604079	47	0.112102	4.67658e-18	0.0125669	7	0.0232194	0.0736938	0.000539139
ATP5IF1	PARK7	34766	25	0.0720495	1.80381e-09	0.00519112	23	0.0929035	8.35159e-15	0.00863107	7	-0.0173049	1.85093	0.000299458
ATP5IF1	PDIA4	29776	29	0.081223	3.45327e-10	0.00659718	44	0.0563139	1.37258e-05	0.00317125	1	-0.011305	1.61692	0.000127804
ATP5IF1	RNASET2	34838	26	0.070368	4.10888e-09	0.00495165	75	0.33352	1.27812e-180	0.111235	13	0.0849554	1.22361e-12	0.00721743
ATP5IF1	VIPR1	29017	31	0.078542	2.08433e-09	0.00616885	62	0.0408003	0.00187919	0.00166467	2	0.00663545	0.6133	4.40292e-05
ATP5PO	ATXN3	28915	48	0.00509368	0.698554	2.59456e-05	34	0.251368	4.8304e-84	0.0631857	4	0.0079198	0.547075	6.27232e-05
ATP5PO	CSNK1D	28115	46	0.0263432	0.0482349	0.000693965	73	0.0323335	0.015322	0.00104546	13	0.00269275	0.840014	7.25092e-06
ATP5PO	DKK3	34009	53	0.0303413	0.0123385	0.000920597	69	0.31058	5.44715e-152	0.0964599	12	0.00539245	0.65659	2.90785e-05
ATP5PO	ESR1	28115	43	0.0249753	0.0611111	0.000623766	75	0.0388303	0.00358885	0.00150779	3	-0.0189746	1.84516	0.000360035
ATP5PO	LONP1	28226	40	-0.00163984	1.09803	2.68907e-06	34	0.135056	2.15946e-24	0.0182402	7	-0.00918166	1.50962	8.43029e-05
ATP5PO	PILRB	33634	15	0.00964426	0.42905	9.30118e-05	85	0.763631	0	0.583132	17	0.0116593	0.339043	0.000135939
ATP5PO	PNMA1	28226	48	-0.0119931	1.63237	0.000143836	58	0.0923251	3.65301e-12	0.00852393	2	-0.0049717	1.29119	2.47178e-05
ATP5PO	PRDX3	33348	18	0.0127575	0.297562	0.000162754	52	0.0431057	0.000429671	0.0018581	8	0.00761517	0.534088	5.79908e-05
ATP5PO	PRKAB1	33348	50	0.0301513	0.0138022	0.000909099	25	0.133883	4.72389e-28	0.0179248	3	-0.0124988	1.69253	0.000156219
ATP5PO	STAU1	27944	9	0.0104438	0.435068	0.000109072	47	0.0230139	0.0853957	0.000529641	1	0.016383	0.220769	0.000268403
ATP6V1D	PKD2	28570	58	0.023459	0.0762041	0.000550326	36	0.0701008	1.1307e-07	0.00491413	9	0.00822012	0.53444	6.75704e-05
ATP6V1F	TCTN3	28898	44	-0.00155042	1.0938	2.40381e-06	69	0.560983	0	0.314702	8	0.0224245	0.088279	0.000502856
ATP6V1G1	ATP6V1G2	28492	64	0.0367417	0.00554096	0.00134995	24	0.0932916	1.71401e-12	0.00870332	12	0.00316832	0.811021	1.00383e-05
ATP6V1G1	GORASP2	29255	63	0.0408357	0.00178269	0.00166755	58	0.0236086	0.0709608	0.000557364	25	0.0106411	0.415754	0.000113234
ATP6V1G1	JUN	28372	64	0.0536535	5.26546e-05	0.00287869	64	0.029952	0.02406	0.000897121	2	0.00124939	0.925037	1.56098e-06
ATP6V1G1	PNMA1	29701	64	0.0547435	2.42749e-05	0.00299685	27	0.0668976	2.46173e-07	0.00447529	9	-0.00820566	1.47281	6.73328e-05
ATP6V1G1	SNX15	28824	66	0.0429864	0.00109708	0.00184783	60	0.340559	1.75949e-156	0.115981	34	0.032283	0.0142435	0.00104219
ATRAID	LPP	29039	71	0.264009	3.34535e-93	0.0697009	57	0.0741567	1.53516e-08	0.00549922	8	0.0080088	0.541744	6.41409e-05
ATRAID	PSCA	30338	64	0.262173	6.40063e-96	0.0687346	54	0.82917	0	0.687523	7	0.0534581	3.0996e-05	0.00285777
ATRN	SMPD1	29795	64	0.434637	3.46546e-273	0.188909	63	0.309672	1.31406e-132	0.0958965	4	0.00539713	0.677011	2.91291e-05
ATXN10	BSG	34002	39	0.0705039	5.88208e-09	0.0049708	59	0.135405	3.42417e-29	0.0183346	2	0.0110764	0.361113	0.000122688
ATXN10	CD40	33657	41	0.0787815	9.65166e-11	0.00620653	59	0.279147	1.00159e-120	0.0779229	11	0.00249376	0.837918	6.21884e-06
ATXN10	CENPJ	28466	39	0.0728997	3.65949e-08	0.00531436	44	0.0155168	0.241765	0.000240771	9	0.00866136	0.513508	7.50192e-05
ATXN10	DIABLO	33542	34	0.0597023	9.92014e-07	0.00356437	48	0.025146	0.0394505	0.00063232	2	-0.00512596	1.32533	2.62754e-05
ATXN10	FN1	28967	40	0.0668756	3.49428e-07	0.00447235	72	0.286523	6.96688e-110	0.0820953	8	0.00680838	0.604394	4.63541e-05
ATXN10	HSPB1	33120	33	0.10152	1.20796e-16	0.0103062	63	0.358758	2.08538e-200	0.128707	11	0.0187844	0.126347	0.000352852
ATXN10	KLRC1	28079	48	0.0828514	5.04694e-10	0.00686435	73	0.0271485	0.0419264	0.000737042	6	0.00690765	0.604804	4.77156e-05
ATXN10	PPP1R12A	33799	30	0.0660278	5.53274e-08	0.00435967	55	0.033966	0.0052263	0.00115369	15	-0.00240873	1.15695	5.802e-06
ATXN10	SERPINH1	28466	40	0.0565009	1.99384e-05	0.00319236	29	0.133682	4.07304e-24	0.0178708	6	0.00473336	0.721043	2.24047e-05
ATXN10	TGFBR2	33799	38	0.0872782	6.58409e-13	0.00761748	62	0.0845332	3.38064e-12	0.00714587	22	0.0190427	0.117487	0.000362623
ATXN10	TNFRSF14	33694	40	0.0588154	1.35735e-06	0.00345925	47	0.0768214	2.71784e-10	0.00590153	10	0.00759779	0.532917	5.77264e-05
ATXN2	BCAT1	29175	50	0.024844	0.0577422	0.000617225	75	0.320226	2.98194e-139	0.102545	7	0.0143049	0.2746	0.00020463
ATXN2	DDX1	29134	48	0.0212619	0.10465	0.000452067	60	0.0363464	0.0055274	0.00132106	16	0.00160939	0.902253	2.59015e-06
ATXN2	JUN	28189	44	0.0183602	0.168114	0.000337095	1	-0.0145807	1.72628	0.000212596	12	0.00931471	0.484422	8.67638e-05
ATXN2	WWP2	28494	19	-0.00545037	1.31917	2.97065e-05	42	0.117267	6.64941e-19	0.0137515	5	0.00864972	0.513889	7.48176e-05
ATXN2L	CDH1	28392	44	0.0534462	5.59435e-05	0.0028565	41	0.0542292	4.34329e-05	0.00294081	1	-0.00271863	1.16228	7.39096e-06
ATXN2L	EIF5A	29058	51	0.0252841	0.0539424	0.000639286	69	0.0363332	0.00560573	0.0013201	1	0.00398591	0.761294	1.58875e-05
ATXN2L	HEXIM1	29530	51	0.0368338	0.00463949	0.00135673	32	0.0645915	6.76371e-07	0.00417206	7	0.00431883	0.740013	1.86523e-05
ATXN2L	PRKD2	29115	51	0.05169	7.94069e-05	0.00267186	63	0.0407228	0.00188283	0.00165834	2	0.0097405	0.457396	9.48773e-05
ATXN2L	SMAD3	30102	50	0.0520116	5.40453e-05	0.00270521	62	0.239706	2.00009e-79	0.0574588	17	0.0327528	0.0110409	0.00107275
ATXN3	BAG6	28983	19	0.249138	1.00251e-82	0.0620696	24	0.0342076	0.00920155	0.00117016	13	0.00398981	0.761368	1.59186e-05
ATXN3	BCL2L1	30406	27	0.231742	5.99249e-75	0.0537042	45	0.0331901	0.00964314	0.00110158	8	-0.00427641	1.26118	1.82877e-05
ATXN3	BIRC2	28907	30	0.251929	2.1524e-84	0.0634682	48	0.0428668	0.0011138	0.00183756	5	0.0024449	0.85256	5.97754e-06
ATXN3	CCT5	28907	30	0.245879	2.35936e-80	0.0604563	61	0.049948	0.000145139	0.00249481	16	0.0489693	0.000195545	0.00239799
ATXN3	CDKN1A	29501	25	0.278933	6.8345e-106	0.0778034	38	0.107029	1.67972e-16	0.0114552	9	0.0148926	0.25273	0.000221789
ATXN3	DARS1	29335	21	0.268315	2.70432e-97	0.0719931	38	0.0846241	8.46114e-11	0.00716124	14	-0.00258383	1.15685	6.67619e-06
ATXN3	DCTN2	29501	17	0.271504	3.25805e-100	0.0737142	10	0.0229482	0.0779772	0.000526621	15	0.0221763	0.0885222	0.00049179
ATXN3	DIABLO	29399	18	0.259502	4.29278e-91	0.0673411	46	0.046638	0.000347377	0.0021751	7	0.00962718	0.460502	9.26826e-05
ATXN3	DNAJB2	29348	15	0.255034	8.47071e-88	0.0650426	61	0.052617	5.50951e-05	0.00276855	22	0.0422302	0.00121225	0.00178339
ATXN3	DYNC1H1	30014	24	0.262721	2.57128e-95	0.0690223	2	-0.00277229	1.17002	7.68561e-06	13	0.0159711	0.216035	0.000255075
ATXN3	EEF1D	30080	18	0.264343	9.76878e-97	0.0698772	53	0.0628097	1.08531e-06	0.00394506	16	0.034911	0.0067677	0.00121878
ATXN3	EIF4G1	29888	28	0.275627	1.14614e-104	0.0759703	47	0.017459	0.177147	0.000304815	15	0.0223982	0.0833657	0.000501679
ATXN3	ENAH	29044	19	0.261926	9.91807e-92	0.0686051	40	0.121043	2.10621e-20	0.0146515	5	0.0202521	0.122772	0.000410148
ATXN3	GAPDH	28689	14	0.241459	6.75088e-77	0.0583027	77	0.0428462	0.00117005	0.0018358	17	0.00520054	0.693713	2.70456e-05
ATXN3	GART	30173	20	0.242099	3.25578e-81	0.0586121	35	0.0666852	2.16332e-07	0.00444692	10	0.0257322	0.0456336	0.000662148
ATXN3	GORASP2	30087	18	0.241065	2.69895e-80	0.0581124	62	0.021382	0.0972301	0.00045719	5	0.0103015	0.42433	0.00010612
ATXN3	HAGH	29746	21	0.25977	2.38401e-92	0.0674803	41	0.10011	9.9957e-15	0.0100221	5	0.00143187	0.912079	2.05025e-06
ATXN3	HNRNPK	28873	19	0.256654	1.60248e-87	0.0658712	2	-0.00382308	1.22852	1.46159e-05	18	0.0173979	0.186227	0.000302686
ATXN3	HSDL2	29334	18	0.258734	2.36778e-90	0.0669433	74	0.478179	0	0.228655	20	0.0614391	2.48871e-06	0.00377476
ATXN3	HSPB1	29011	25	0.268672	1.69287e-96	0.0721846	64	0.347791	1.27347e-164	0.120959	1	0.00737124	0.574552	5.43351e-05
ATXN3	KLF4	29268	19	0.243353	1.17366e-79	0.0592205	69	0.0345406	0.00822356	0.00119305	13	-0.0191545	1.85714	0.000366897
ATXN3	LAMA4	29697	29	0.271116	1.43439e-100	0.0735036	34	0.143032	1.61444e-28	0.0204582	25	0.0403478	0.00187081	0.00162794
ATXN3	MIF	29529	32	0.242111	1.59056e-79	0.0586178	40	0.10271	2.53405e-15	0.0105494	14	0.0191715	0.14074	0.000367548
ATXN3	MYH9	30151	27	0.244442	9.44386e-83	0.059752	73	0.0319823	0.0130046	0.00102287	13	0.00610676	0.635418	3.72925e-05
ATXN3	PARP1	29521	19	0.250816	2.21148e-85	0.0629085	28	0.102024	3.8986e-15	0.010409	9	0.00159157	0.902688	2.53311e-06
ATXN3	PSMD1	30173	31	0.23766	3.02606e-78	0.0564822	65	0.0527382	4.15573e-05	0.00278132	9	0.0309827	0.016094	0.000959926
ATXN3	RANBP1	29334	15	0.238566	1.05618e-76	0.0569138	49	0.0482963	0.000215277	0.00233254	16	0.0140863	0.280725	0.000198424
ATXN3	RBPMS	29185	16	0.27239	7.96883e-100	0.0741965	63	-0.0215887	1.9009	0.000466074	4	0.0132896	0.310032	0.000176613
ATXN3	SELE	29847	19	0.274225	1.9024e-103	0.0751996	28	0.0877004	1.14226e-11	0.00769136	8	-0.000139238	1.00858	1.93872e-08
ATXN3	SLC27A4	28915	31	0.265305	9.41498e-94	0.0703869	40	0.0249644	0.0576524	0.000623223	6	0.00768569	0.558986	5.90698e-05
ATXN3	STIP1	29529	22	0.269075	1.77461e-98	0.0724012	45	-0.00940304	1.52997	8.84172e-05	11	0.0181848	0.16235	0.000330686
ATXN3	TK1	29625	20	0.248281	6.12867e-84	0.0616433	74	0.0739287	1.21803e-08	0.00546545	40	0.0187097	0.149871	0.000350054
ATXN3	TRAF2	29521	30	0.253995	1.38713e-87	0.0645136	44	0.0489971	0.000165698	0.00240072	24	0.0105851	0.416111	0.000112045
ATXN3	TXN	29560	17	0.250821	1.69064e-85	0.062911	38	0.0654421	4.74998e-07	0.00428267	20	0.00580468	0.655432	3.36943e-05
ATXN3	UBAC1	29501	29	0.244688	3.58954e-81	0.0598721	66	0.0809766	4.69895e-10	0.00655721	9	0.0274764	0.0348193	0.000754953
ATXN3	UNG	30014	26	0.2527	4.32055e-88	0.0638572	61	0.0523038	5.03398e-05	0.00273569	8	-0.00831132	1.48028	6.9078e-05
ATXN3	VPS37A	29501	29	0.242411	1.17287e-79	0.0587629	50	0.038421	0.00316096	0.00147617	24	0.0204418	0.116417	0.000417866
AXIN1	CSNK1D	28701	39	0.0438603	0.000887818	0.00192373	70	0.0475875	0.00031021	0.00226457	8	0.0167863	0.20352	0.000281779
AXIN1	DAB2	34706	40	0.0534103	8.50239e-06	0.00285266	48	0.0300249	0.0123646	0.000901493	5	-0.0105988	1.6227	0.000112335
AXIN1	GNAS	29530	35	0.03379	0.00940508	0.00114176	62	0.0696387	8.45508e-08	0.00484954	37	0.0299032	0.0215558	0.000894203
AXIN1	SMAD3	29431	38	0.064153	8.3989e-07	0.0041156	62	0.230936	4.2326e-72	0.0533315	25	0.0427522	0.00103527	0.00182775
AXIN1	TP53	33640	38	0.0578998	2.01114e-06	0.00335239	38	0.0777262	1.72612e-10	0.00604136	8	0.0110179	0.36621	0.000121394
AXIN1	TRAF2	35081	42	0.0433429	0.000281752	0.0018786	54	0.0359936	0.00256708	0.00129554	5	-0.00139371	1.09292	1.94244e-06
AXIN1	TSC1	28701	36	0.0416921	0.00158095	0.00173823	71	0.0333538	0.0114998	0.00111248	1	-0.0151888	1.75009	0.0002307
AXL	CST1	25847	73	0.199163	2.14869e-47	0.0396659	92	0.459281	3.70122e-268	0.210939	6	0.00464006	0.73874	2.15302e-05
AXL	DNAJA1	28563	80	0.188948	4.66966e-47	0.0357013	67	0.0138917	0.293845	0.000192979	10	0.0107226	0.417805	0.000114974
AXL	EGFR	35122	78	0.179731	4.49909e-52	0.0323031	50	0.153837	1.86057e-38	0.0236657	7	-0.0063688	1.40643	4.05616e-05
AXL	GAS6	34919	81	0.177259	2.1576e-50	0.0314209	27	0.232691	1.68861e-86	0.0541451	13	0.00266611	0.823728	7.10815e-06
AXL	IGF2BP3	28677	79	0.164675	3.78696e-36	0.0271177	57	0.0309605	0.0190431	0.000958555	1	0.0124968	0.34404	0.000156171
AXL	IL15RA	33933	75	0.174467	1.605e-47	0.0304389	35	0.292249	1.00215e-133	0.0854093	7	0.010819	0.372875	0.000117051
AXL	ITGB1	35135	80	0.172693	3.57548e-48	0.029823	57	0.00425129	0.721607	1.80735e-05	3	0.0214746	0.0718543	0.000461157
AXL	NCK2	34836	82	0.203551	4.68369e-66	0.041433	45	0.0542366	5.91021e-06	0.00294161	1	-0.0187346	1.88209	0.000350985
AXL	SCRIB	28917	83	0.183963	3.42858e-45	0.0338425	63	0.032052	0.0147882	0.00102733	3	-0.000162921	1.00988	2.65432e-08
AXL	SHC1	28563	82	0.200651	5.84459e-53	0.0402609	2	0.0316188	0.0168597	0.000999748	12	0.0179024	0.176109	0.000320494
AXL	TGFBR2	34720	80	0.189924	2.09465e-57	0.0360711	62	0.0980112	2.70987e-16	0.0096062	4	0.0114473	0.340199	0.000131041
AXL	TOR1AIP1	28917	90	0.202241	1.94651e-54	0.0409012	64	0.501015	0	0.251016	18	0.0219882	0.0945333	0.00048348
AXL	TREML2	34665	79	0.19095	6.25961e-58	0.0364619	38	0.282793	1.2078e-127	0.0799719	9	0.00906866	0.450262	8.22406e-05
AZI2	RNF31	29193	59	0.0195832	0.134624	0.000383503	65	0.0532184	4.73647e-05	0.0028322	4	0.0209337	0.109752	0.000438219
B3GAT3	NLGN1	28392	60	0.0300106	0.0237355	0.000900635	66	0.028674	0.0307244	0.000822197	4	0.0170443	0.199094	0.000290507
B3GNT7	NRN1	29341	81	0.493763	0	0.243802	78	0.0301966	0.0207125	0.000911838	21	0.0075715	0.561993	5.73276e-05
B4GALT1	CCL3	34636	37	0.138016	8.28755e-31	0.0190484	93	0.300786	8.00417e-145	0.0904721	8	0.0174739	0.145897	0.000305337
B4GALT1	MMP10	35082	33	0.156811	7.26395e-40	0.0245897	93	0.370244	7.20234e-227	0.137081	4	-0.000187486	1.01253	3.51511e-08
B4GALT1	SCGB2A2	28765	30	0.16306	1.42407e-35	0.0265885	65	0.016489	0.211123	0.000271888	14	0.00937343	0.477194	8.78612e-05
B4GALT1	TFRC	34825	34	0.166557	1.65697e-44	0.0277413	28	0.386174	1.62697e-246	0.14913	6	0.0122533	0.306556	0.000150144
B4GALT1	TNF	33912	30	0.156854	1.29701e-38	0.0246032	37	0.084485	3.19735e-12	0.00713772	13	0.00771386	0.52533	5.95037e-05
BABAM1	PRDX5	29043	61	0.00654806	0.617831	4.28771e-05	75	0.0984831	5.39056e-14	0.00969892	12	0.0087213	0.506356	7.60611e-05
BABAM1	PSMD1	29193	58	0.0458104	0.000462964	0.0020986	67	0.0593685	5.64709e-06	0.00352462	11	0.0141305	0.28037	0.000199671
BACH1	BATF	28814	41	0.026924	0.0409865	0.000724899	63	0.0260021	0.0484192	0.000676111	4	-0.00813841	1.46319	6.62337e-05
BACH1	CREBZF	28480	34	0.0310695	0.0190309	0.000965315	44	0.0180968	0.172062	0.000327493	1	-0.0110862	1.59715	0.000122904
BACH1	NBN	33916	38	0.0152544	0.209051	0.000232697	41	0.0494683	4.58361e-05	0.00244711	7	0.0124733	0.304354	0.000155584
BACH1	SMAD3	29431	38	0.0493129	0.000153835	0.00243176	62	0.209496	2.24048e-59	0.0438886	9	0.0248021	0.0570779	0.000615145
BACH1	TP53	33640	44	0.0364651	0.00277642	0.0013297	38	0.0626781	2.67187e-07	0.00392854	16	-0.000815162	1.0533	6.6449e-07
BAG3	BAX	33548	27	0.0567019	3.36399e-06	0.00321511	66	0.047076	0.000114626	0.00221615	23	0.0105834	0.38609	0.000112008
BAG3	CCT5	33471	25	0.0706708	7.11346e-09	0.00499437	74	0.0516971	2.31892e-05	0.00267259	9	0.00559111	0.647408	3.12605e-05
BAG3	CSTB	33655	26	0.0589908	1.27839e-06	0.00347992	97	0.559335	0	0.312856	4	0.0281018	0.0211345	0.00078971
BAG3	DNAJB1	34188	29	0.064553	9.18058e-08	0.00416709	61	0.0431344	0.000360234	0.00186057	2	0.00318796	0.792125	1.01631e-05
BAG3	DPP10	34234	24	0.0680065	1.77726e-08	0.00462489	67	0.245816	9.18711e-95	0.0604256	4	-0.0128613	1.71267	0.000165413
BAG3	DYNLT1	28636	22	0.0697608	1.25998e-07	0.00486658	39	0.0547044	3.44202e-05	0.00299257	6	-0.00125581	1.0757	1.57707e-06
BAG3	GH1	34164	30	0.0704864	5.46677e-09	0.00496833	59	0.0142728	0.23817	0.000203712	12	0.0128837	0.286985	0.000165988
BAG3	HAGH	34418	24	0.0573544	1.92261e-06	0.00328952	37	0.111054	2.45628e-20	0.012333	2	0.010197	0.397635	0.000103979
BAG3	LAMA1	28421	22	0.0547562	3.62149e-05	0.00299824	88	0.0512823	0.000109737	0.00262988	2	0.00255935	0.847027	6.5503e-06
BAG3	MIA	34317	25	0.0571391	2.1734e-06	0.00326488	64	0.558006	0	0.311371	9	0.0122104	0.311825	0.000149093
BAG3	NEFL	33482	28	0.081459	2.4628e-11	0.00663557	51	0.0446201	0.000259841	0.00199095	12	-0.00272639	1.17651	7.43323e-06
BAG3	PARP1	34234	24	0.073818	9.65748e-10	0.0054491	26	0.0882718	2.54316e-13	0.00779191	7	-0.00864177	1.52533	7.46801e-05
BAG3	PDCD6	34218	25	0.0686694	1.29915e-08	0.00471549	96	0.728096	0	0.530124	12	0.0313709	0.00945254	0.000984131
BAG3	PSAP	29105	31	0.0452748	0.000549693	0.00204981	44	0.220048	9.13139e-65	0.0484212	4	-0.00430672	1.25748	1.85478e-05
BAG3	PSME1	34771	27	0.0563805	2.54483e-06	0.00317876	51	0.0733323	9.21912e-10	0.00537763	1	-0.0154633	1.80272	0.000239112
BAG3	PXN	33600	28	0.0562361	3.97316e-06	0.0031625	72	0.4603	0	0.211876	7	0.0122679	0.314645	0.000150502
BAG3	S100A14	29352	24	0.0939984	5.34526e-13	0.00883569	35	0.137204	4.57805e-26	0.018825	10	0.0111867	0.391486	0.000125143
BAG3	SMAD3	29250	24	0.0762471	5.25025e-09	0.00581363	65	0.200605	3.58768e-54	0.0402423	4	-0.0221751	1.9101	0.000491736
BAG3	SUGT1	33471	24	0.044668	0.000256445	0.00199523	45	0.0231669	0.0580474	0.000536703	11	0.0162117	0.184763	0.00026282
BAG3	TPRKB	28308	21	0.0663508	5.83452e-07	0.00440243	6	-0.0200964	1.86943	0.000403867	2	0.0119988	0.366729	0.000143971
BAG3	VASP	29380	23	0.0711896	4.68641e-08	0.00506796	57	0.0336893	0.00980478	0.00113497	3	0.0132018	0.311629	0.000174286
BAG3	YWHAQ	28690	21	0.0728884	3.24985e-08	0.00531271	68	0.031198	0.0181134	0.000973312	5	0.0218152	0.0984671	0.000475904
BAG4	CD93	27654	62	0.0360914	0.00727113	0.00130259	47	0.0407402	0.00244413	0.00165976	12	0.00570512	0.671447	3.25483e-05
BAG4	DCUN1D1	28558	70	0.0494989	0.000182443	0.00245014	67	0.0293584	0.0265109	0.000861918	4	0.00608736	0.645565	3.7056e-05
BAG4	DNAJB1	28642	68	0.038485	0.0035783	0.0014811	56	0.0508826	0.000116856	0.00258904	18	0.00311236	0.813818	9.68676e-06
BAG4	PDCD6	28704	71	0.0459227	0.000500829	0.0021089	88	0.72192	0	0.521168	33	0.0956504	3.81925e-13	0.009149
BAG4	RBPMS	29580	84	0.0185554	0.153575	0.000344302	65	0.0374708	0.00394549	0.00140406	10	-0.00257026	1.15668	6.60625e-06
BAG4	SUOX	29193	70	0.0179105	0.171217	0.000320787	59	0.0379953	0.00368982	0.00144365	13	0.0264235	0.0435019	0.000698203
BAG4	TNFRSF1A	28746	74	0.0273636	0.0380142	0.000748764	60	0.0592669	6.90106e-06	0.00351256	32	0.00999041	0.448841	9.98083e-05
BAG4	VIM	28217	69	0.0385758	0.00375257	0.00148809	54	0.0112082	0.399899	0.000125625	16	0.00667875	0.615948	4.46057e-05
BAG6	BLMH	34352	33	0.0308017	0.0106753	0.000948743	59	0.416296	3.4018e-286	0.173303	11	0.050045	3.32692e-05	0.0025045
BAG6	BRK1	33306	29	0.0217961	0.0752789	0.000475068	61	0.0493878	5.51905e-05	0.00243915	11	0.00718113	0.557885	5.15687e-05
BAG6	C1QA	34031	32	0.0361055	0.0028912	0.00130361	73	0.302151	1.14451e-143	0.0912955	11	0.0169472	0.162125	0.000287207
BAG6	CXCL8	33575	32	0.0340831	0.00521835	0.00116166	46	0.0736179	1.54404e-09	0.00541959	11	0.00800241	0.512052	6.40385e-05
BAG6	EDN1	28309	21	0.0148686	0.263342	0.000221077	37	0.158012	5.66262e-33	0.0249678	7	0.0113021	0.395213	0.000127736
BAG6	EP300	28217	21	0.0259266	0.0514747	0.000672189	3	-0.00419613	1.24735	1.76075e-05	4	0.00921776	0.48875	8.49672e-05
BAG6	FN1	29068	22	0.0304635	0.0201969	0.000928025	43	0.301287	2.89259e-122	0.0907739	10	0.0130756	0.318885	0.000170971
BAG6	IMMT	28902	25	0.0155654	0.236732	0.000242281	29	0.0736532	2.07078e-08	0.00542479	1	-0.00210211	1.12695	4.41889e-06
BAG6	LBP	34086	32	0.0316924	0.00887416	0.00100441	75	0.506411	0	0.256452	3	0.00640449	0.597017	4.10174e-05
BAG6	MAPT	33306	29	0.0364475	0.00292898	0.00132842	38	0.0357199	0.00354931	0.00127591	2	0.00839541	0.493297	7.04829e-05
BAG6	MESD	33807	35	0.0237213	0.0511274	0.000562702	67	0.0415712	0.000628403	0.00172816	23	0.0100721	0.407642	0.000101448
BAG6	OSBPL2	28983	22	0.0293157	0.0256251	0.000859412	76	0.0379651	0.00384315	0.00144135	2	0.00419528	0.74948	1.76004e-05
BAG6	PTH	28267	21	0.0304374	0.0221082	0.000926435	69	0.00696374	0.600648	4.84937e-05	14	0.00460026	0.729491	2.11624e-05
BAG6	PTTG1	28532	24	0.0291106	0.0278822	0.000847425	58	0.0364542	0.00588729	0.00132891	1	0.00840125	0.525763	7.05811e-05
BAG6	RAB2B	28902	22	0.0298539	0.0232261	0.000891254	40	0.101592	9.78315e-15	0.010321	1	0.000418911	0.974599	1.75487e-07
BAG6	RAB6A	33804	32	0.0338329	0.00540253	0.00114467	33	0.0329982	0.00666124	0.00108888	11	0.021767	0.0735268	0.000473802
BAG6	REG1B	34352	31	0.0166874	0.16667	0.000278468	77	0.305635	1.74685e-148	0.0934128	6	0.0160704	0.182912	0.000258256
BAG6	RNF4	28532	23	0.0342363	0.00970016	0.00117213	63	0.0350575	0.00808717	0.00122903	9	-0.0149957	1.7426	0.000224872
BAG6	S100A4	33886	30	0.0136935	0.259688	0.000187512	63	0.13251	6.29701e-28	0.0175588	3	0.0084593	0.486257	7.15598e-05
BAG6	SNCA	28366	24	0.00820056	0.536882	6.72491e-05	56	0.0576143	1.41113e-05	0.00331941	3	0.0162059	0.222303	0.000262631
BAG6	TRIM21	33804	31	0.0322145	0.00807668	0.00103777	54	0.0636586	1.62055e-07	0.00405242	5	0.0142706	0.240732	0.000203649
BAG6	TSC22D1	29004	23	0.0262274	0.0457894	0.000687875	45	0.0739071	1.74967e-08	0.00546226	7	-0.0069917	1.40553	4.88838e-05
BAG6	TSNAX	28100	23	0.0448386	0.000772833	0.0020105	52	0.0436482	0.00106415	0.00190517	11	0.00592114	0.657192	3.50599e-05
BAG6	VCAM1	34033	30	0.0436906	0.000311591	0.00190887	43	0.082161	1.13389e-11	0.00675043	3	-0.00042191	1.02776	1.78008e-07
BAIAP2	CDH1	32465	57	0.0684962	3.29877e-08	0.00469173	40	0.0319551	0.0100217	0.00102113	8	0.0160672	0.195486	0.000258156
BAIAP2	LAMP1	28140	59	0.0564345	2.27382e-05	0.00318485	53	0.0528626	7.25868e-05	0.00279445	4	0.0348618	0.00890843	0.00121535
BAIAP2	NCK2	33799	60	0.060394	6.73697e-07	0.00364743	48	0.0460503	0.000152326	0.00212063	3	0.0244841	0.0441309	0.000599472
BAIAP2	SRPK2	33640	58	0.0607691	6.09344e-07	0.00369288	49	0.0312465	0.0103736	0.000976342	7	0.0188311	0.122477	0.000354611
BAIAP2	STX7	28110	58	0.0782601	4.21192e-09	0.00612464	71	0.47149	0	0.222303	7	0.0479501	0.000322443	0.00229921
BANK1	ITPR1	28843	36	0.123652	4.29262e-21	0.0152898	53	0.0803602	9.85717e-10	0.00645776	21	0.0124639	0.343927	0.000155349
BAP18	BRD3	29113	67	0.0721235	3.60539e-08	0.0052018	73	0.0648822	7.2404e-07	0.0042097	26	0.0336687	0.0101943	0.00113358
BAP18	DPY30	29737	62	0.0645298	6.34288e-07	0.00416409	30	0.0675151	1.87418e-07	0.00455829	6	0.0129631	0.317549	0.000168043
BAP18	NEFL	28798	66	0.0696861	1.19911e-07	0.00485615	48	0.0218901	0.0967062	0.000479177	3	0.0215416	0.102136	0.00046404
BATF	JUN	28350	66	0.0132705	0.317754	0.000176106	67	0.0122396	0.356809	0.000149807	2	0.0238325	0.072744	0.000567989
BAX	BCL2	28787	64	0.0482174	0.000252389	0.00232492	65	0.0684245	2.02892e-07	0.00468192	4	0.032551	0.0135143	0.00105957
BAX	BCL2L15	28067	57	0.0112983	0.397383	0.000127651	41	0.143059	4.7167e-27	0.0204659	3	-0.0120677	1.63398	0.00014563
BAX	CASP3	33956	68	0.0343727	0.00461297	0.00118148	38	0.106431	1.44214e-18	0.0113276	3	0.0140505	0.246982	0.000197417
BAX	CASP8	33889	65	0.0293582	0.0156526	0.000861903	19	0.175553	4.86289e-48	0.0308188	4	-0.00151604	1.0993	2.29838e-06
BAX	CASP9	28067	57	0.0440999	0.00095033	0.0019448	25	0.0624072	2.88182e-06	0.00389466	24	0.02528	0.058244	0.000639078
BAX	GUK1	27990	56	0.054848	4.02765e-05	0.0030083	1	0.00764527	0.567391	5.84502e-05	1	0.00880449	0.510143	7.7519e-05
BAX	PARK7	33783	66	0.0334426	0.00597644	0.00111841	21	0.0972692	1.12346e-15	0.0094613	21	0.0142273	0.2423	0.000202417
BAX	PRDX1	32892	63	0.0507688	3.79746e-05	0.00257747	38	0.064335	1.7671e-07	0.004139	17	0.00783353	0.525281	6.13641e-05
BAX	PSMC3	27894	58	0.0456458	0.000649351	0.00208354	3	0.00379117	0.777112	1.4373e-05	3	0.0153438	0.251887	0.000235432
BAX	SERPINH1	28414	58	0.0254273	0.0552922	0.000646547	28	0.114789	3.97691e-18	0.0131764	2	0.00858227	0.517766	7.36553e-05
BAX	SNCA	28207	57	0.031722	0.0171906	0.00100629	54	0.0492316	0.000216418	0.00242375	8	0.0368198	0.00567954	0.00135569
BCAM	PDGFRA	34440	68	0.231129	3.36224e-84	0.0534206	58	0.208615	1.34597e-68	0.0435202	12	0.00585051	0.627341	3.42285e-05
BCAN	CSNK1D	28545	66	0.146161	1.24247e-28	0.021363	72	0.032311	0.0146283	0.001044	16	0.0145523	0.271612	0.000211769
BCAN	GUSB	34324	75	0.158907	4.68533e-40	0.0252514	46	0.125016	2.57508e-25	0.015629	19	0.013548	0.261741	0.000183547
BCAT1	DNAJB6	29152	76	0.308185	1.7164e-128	0.0949778	33	0.128739	5.6841e-23	0.0165738	28	0.0677921	2.20609e-07	0.00459577
BCAT1	EIF4G3	30149	70	0.294053	1.53116e-120	0.0864671	34	0.0489053	0.00014539	0.00239172	22	0.0519802	5.39137e-05	0.00270194
BCAT1	EPHX2	29024	77	0.300579	1.73205e-121	0.090348	23	0.0987937	4.58099e-14	0.0097602	34	0.0355505	0.00675578	0.00126384
BCAT1	MIF	29588	73	0.333101	2.7119e-153	0.110956	43	0.0854038	4.70216e-11	0.00729382	14	0.0408305	0.00168134	0.00166713
BCAT1	PSAP	29941	74	0.312934	3.58246e-136	0.097928	31	0.21665	1.53747e-64	0.0469372	5	0.00102261	0.936941	1.04573e-06
BCAT1	RAB3GAP1	29175	76	0.309121	2.06875e-129	0.0955557	2	0.0254618	0.0517925	0.000648304	2	-0.013436	1.69519	0.000180527
BCAT1	SERPINE2	30474	69	0.309414	2.46651e-135	0.0957371	30	0.389598	4.41367e-220	0.151787	40	0.0413108	0.00125706	0.00170658
BCAT1	SPARC	29765	70	0.306713	7.22073e-130	0.0940726	59	0.0715741	3.23382e-08	0.00512286	12	0.0510881	8.03052e-05	0.00261
BCAT1	WWP2	29434	80	0.29677	5.58867e-120	0.0880724	44	0.128385	4.66394e-23	0.0164828	26	0.0783163	1.78326e-09	0.00613344
BCAT2	CAT	28703	72	0.0275156	0.0371059	0.000757107	33	0.178163	3.78136e-42	0.0317422	1	-0.00328124	1.19629	1.07666e-05
BCHE	CCL3	29060	64	0.395296	1.15e-216	0.156259	59	0.306398	1.43679e-126	0.09388	1	0.00341937	0.794381	1.16921e-05
BCHE	DEFA1_DEFA1B	28458	66	0.411991	4.1621e-232	0.169736	43	0.280635	1.73378e-103	0.0787561	6	0.0120096	0.365031	0.00014423
BCHE	SLAMF1	28597	62	0.391018	2.74689e-208	0.152895	49	0.1204	6.45631e-20	0.0144962	4	0.00465895	0.724648	2.17058e-05
BCHE	SLURP1	29409	62	0.403193	8.44679e-229	0.162565	41	0.306025	1.00006e-127	0.0936516	2	0.0148459	0.254988	0.0002204
BCL2	BCL2L1	30087	68	0.0654623	3.7296e-07	0.00428532	42	0.0111724	0.386226	0.000124822	10	0.013744	0.286451	0.000188896
BCL2	CASP3	29778	68	0.0681718	1.39621e-07	0.00464739	33	0.10373	1.0178e-15	0.01076	3	0.012028	0.353397	0.000144672
BCL2	CDK1	29103	68	0.0595268	5.51209e-06	0.00354344	46	0.00229981	0.860756	5.28912e-06	4	0.00728876	0.578252	5.3126e-05
BCL2	HRAS	29614	63	0.0713042	3.95128e-08	0.00508429	43	0.0478581	0.000229391	0.0022904	7	0.0144126	0.267456	0.000207724
BCL2	ITPR1	29255	66	0.0550515	2.51685e-05	0.00303067	52	0.0929466	1.05172e-12	0.00863908	5	-0.00774174	1.44619	5.99345e-05
BCL2	PPIF	30072	64	0.079557	6.48554e-10	0.00632931	66	0.0735325	1.13651e-08	0.00540702	2	-0.0153384	1.76568	0.000235266
BCL2	PRUNE2	29663	64	0.0678732	1.67243e-07	0.00460677	73	0.0556886	1.77446e-05	0.00310122	11	0.00297661	0.818706	8.86022e-06
BCL2	PXN	28840	67	0.0913455	3.64046e-12	0.008344	69	0.451898	2.322e-288	0.204211	4	-0.00277584	1.16694	7.7053e-06
BCL2	RRAS	29299	57	0.0685614	1.49612e-07	0.00470067	69	0.0482453	0.000220531	0.00232761	1	0.0230953	0.0771164	0.000533393
BCL2	SERPINB8	29812	64	0.0626513	1.28992e-06	0.00392519	35	0.6186	0	0.382666	1	0.0246415	0.0570987	0.000607201
BCL2	SOD1	28803	64	0.0521753	7.4429e-05	0.00272226	44	0.0284219	0.0310028	0.000807803	5	0.0330891	0.0120243	0.00109489
BCL2L1	CASP9	29185	49	0.00498378	0.703439	2.4838e-05	34	0.0658942	4.68628e-07	0.00434204	8	0.0341811	0.00901065	0.00116835
BCL2L1	CDK1	29063	47	0.0127343	0.331723	0.000162163	49	0.0346717	0.00820594	0.00120213	9	0.000626162	0.961935	3.92079e-07
BCL2L1	CREB3	29063	47	0.0273645	0.0369682	0.000748816	58	0.005045	0.700583	2.54521e-05	16	-0.00997785	1.55306	9.95575e-05
BCL2L1	GNAS	30173	47	-0.00403251	1.24585	1.62611e-05	60	0.0654936	3.54527e-07	0.00428942	11	0.0289751	0.024401	0.000839555
BCL2L1	GSTP1	28806	50	0.0227939	0.0836426	0.00051956	8	0.156361	7.42114e-33	0.0244486	14	0.0214395	0.103712	0.000459651
BCL2L1	HSPB1	29011	48	0.0289008	0.027709	0.000835254	66	0.360389	1.74455e-177	0.129881	6	-0.00346308	1.20801	1.19929e-05
BCL2L1	LARP1	30014	45	0.0457751	0.000389005	0.00209536	54	0.0446658	0.000537406	0.00199504	2	0.00507634	0.694173	2.57692e-05
BCL2L1	MTIF3	30087	49	0.0274718	0.0330951	0.000754699	65	0.0486244	0.00016116	0.00236433	10	0.000704766	0.956412	4.96695e-07
BCL2L1	PARK7	29584	48	0.0339462	0.00902266	0.00115235	19	0.11711	1.61299e-19	0.0137149	12	-0.00518094	1.30967	2.68421e-05
BCL2L1	PDIA4	30151	45	0.0224635	0.0811217	0.000504607	49	0.0697879	5.80404e-08	0.00487035	3	-0.00195351	1.12055	3.8162e-06
BCL2L1	RNF4	29625	47	0.0376954	0.00370806	0.00142094	59	0.00568565	0.661706	3.23266e-05	11	0.00304791	0.814549	9.28978e-06
BCL2L11	BID	35081	65	0.0221555	0.0634993	0.000490867	67	0.0718382	1.70166e-09	0.00516073	4	0.00210773	0.859889	4.44254e-06
BCL2L11	ELOB	28595	60	0.0216137	0.102185	0.000467154	73	0.0402573	0.00232687	0.00162065	1	0.0252326	0.0563814	0.000636682
BCL2L11	PRKAR1A	34465	1	0.0141701	0.239474	0.000200791	76	0.0461039	0.000128624	0.00212557	1	-0.00420905	1.2732	1.77161e-05
BCL7B	TRIM25	30059	60	-0.0202101	1.88282	0.000408448	61	0.0714671	2.90897e-08	0.00510754	6	-0.009692	1.54752	9.39349e-05
BCR	CLTA	33804	62	0.0768734	2.47282e-10	0.00590952	57	0.0440143	0.000294708	0.00193726	11	-0.00176925	1.11564	3.13025e-06
BCR	CSNK2A1	29530	53	0.0438987	0.000739366	0.0019271	77	0.0389833	0.00273198	0.00151969	7	-0.0142565	1.72668	0.000203247
BCR	FES	33640	59	0.0867106	1.04471e-12	0.00751873	36	0.114023	6.50342e-21	0.0130012	13	0.0174107	0.153308	0.000303132
BCR	GRK5	33804	62	0.071631	3.72577e-09	0.005131	15	0.175893	4.17838e-48	0.0309385	11	0.0793302	6.50904e-11	0.00629328
BCR	HIF1A	28701	55	0.0480276	0.000272628	0.00230665	66	0.0353028	0.00747534	0.00124629	12	-0.0210872	1.88984	0.00044467
BCR	IL3	28480	52	0.046273	0.000476893	0.00214119	8	-0.0113841	1.60967	0.000129597	9	0.0117802	0.374051	0.000138774
BCR	NAGK	28790	52	0.0599829	5.24588e-06	0.00359795	14	0.173529	3.66943e-40	0.0301122	4	0.0393586	0.00281639	0.0015491
BCR	RRM2	33640	61	0.0721573	3.11762e-09	0.00520667	66	0.0517235	2.18942e-05	0.00267532	2	0.0165144	0.175601	0.000272726
BCR	SHC1	28480	52	0.0577531	1.29221e-05	0.00333543	1	0.0106273	0.422604	0.00011294	5	0.0209929	0.113149	0.0004407
BCR	TP53	33640	62	0.0809132	3.00107e-11	0.00654694	40	0.0531536	1.28779e-05	0.00282531	2	-0.00747792	1.4603	5.59193e-05
BDNF	CBLN4	29903	49	0.0602105	3.17189e-06	0.00362531	54	0.241102	7.74026e-80	0.0581304	1	0.0120769	0.350434	0.00014585
BDNF	LBP	29681	48	0.0571328	1.06031e-05	0.00326416	72	0.515208	0	0.26544	11	0.0044193	0.733543	1.95302e-05
BDNF	NCAM1	29681	48	0.0577631	8.46145e-06	0.00333657	65	0.351243	6.34283e-172	0.123372	1	-0.0141205	1.72329	0.000199388
BDNF	NGFR	30224	55	0.0491043	0.000133975	0.00241123	60	0.0432618	0.0007677	0.00187158	1	0.0118063	0.358776	0.000139388
BDNF	PDGFRA	29578	48	0.0381822	0.00331397	0.00145788	68	0.205515	1.95707e-57	0.0422365	8	0.0173085	0.18319	0.000299584
BECN1	IMMT	29248	5	0.0100683	0.441381	0.00010137	32	0.0674167	2.46008e-07	0.00454501	1	-0.00351339	1.2118	1.23439e-05
BECN1	SMC3	28324	3	-0.0103307	1.56304	0.000106723	56	0.0382967	0.00394392	0.00146664	4	-0.00714341	1.40908	5.10283e-05
BECN1	TRIM21	28843	4	-0.00463537	1.27514	2.14867e-05	52	0.0787598	2.10345e-09	0.00620311	3	0.0062064	0.637453	3.85194e-05
BGLAP	CTSD	27456	42	0.103474	1.51291e-14	0.0107068	50	0.304109	7.61572e-118	0.0924823	1	0.0172759	0.200556	0.000298455
BHLHE40	CSNK2A1	29267	78	0.0544859	3.03735e-05	0.00296872	76	0.0466876	0.000352894	0.00217973	32	0.0146382	0.262835	0.000214278
BHMT2	INPPL1	28570	66	0.0375916	0.0044836	0.00141313	31	0.0288333	0.0292936	0.000831358	4	0.0135375	0.306243	0.000183264
BID	CASP1	33647	63	0.0487645	6.28593e-05	0.00237798	6	0.0419618	0.000575241	0.0017608	3	0.00658705	0.589028	4.33893e-05
BID	CASP10	33647	65	0.0661294	5.64935e-08	0.00437309	30	0.128616	3.22781e-26	0.0165422	3	0.0107959	0.375912	0.000116551
BID	EZR	34699	62	0.0478831	6.59987e-05	0.0022928	56	0.106432	6.13697e-19	0.0113278	17	0.014107	0.240008	0.000199007
BID	GBP2	33916	62	0.0586879	1.31979e-06	0.00344427	30	0.0911744	5.34019e-14	0.00831278	12	0.013111	0.280295	0.000171899
BID	RPA2	28701	56	0.0562052	2.03781e-05	0.00315903	40	0.0795251	1.60655e-09	0.00632424	1	0.0144039	0.275228	0.000207474
BID	TNFRSF10B	34282	66	0.0505272	2.84401e-05	0.002553	54	0.332107	3.37517e-176	0.110295	1	-0.00274351	1.17967	7.52687e-06
BID	TNFRSF1A	34388	66	0.067849	1.78103e-08	0.00460349	70	0.0706657	4.45329e-09	0.00499364	13	-0.0179671	1.86373	0.000322815
BID	TRAF2	35081	65	0.0471169	7.87809e-05	0.00222001	60	0.0417701	0.000465901	0.00174474	8	0.00921935	0.440051	8.49965e-05
BID	TRIM25	29442	58	0.075541	6.49177e-09	0.00570644	64	0.0837635	1.21537e-10	0.00701632	6	-0.00972687	1.54447	9.4612e-05
BIRC2	BOLA1	28067	47	0.0411884	0.00202559	0.00169648	41	0.0618593	3.5196e-06	0.00382657	5	0.0179248	0.179359	0.000321297
BIRC2	BOLA2_BOLA2B	28228	47	0.0644265	1.26909e-06	0.00415078	82	0.0792958	2.43398e-09	0.00628783	11	-0.00889307	1.49589	7.90868e-05
BIRC2	CASP7	28907	46	0.0612382	3.17006e-06	0.00375011	45	0.11532	1.4229e-18	0.0132988	25	0.00258848	0.84401	6.70022e-06
BIRC2	CASP9	28110	51	0.0535871	5.82088e-05	0.00287158	26	0.0587942	1.02787e-05	0.00345676	10	0.0389423	0.00349638	0.0015165
BIRC2	CD82	28458	45	0.0500305	0.000159514	0.00250305	66	0.0365282	0.00585217	0.00133431	3	0.0138682	0.295551	0.000192328
BIRC2	CXCL1	33596	56	0.0709027	5.95207e-09	0.00502719	87	0.479082	0	0.229519	3	0.00504005	0.679566	2.54021e-05
BIRC2	DIABLO	33523	54	0.0250577	0.0402072	0.000627889	47	0.0303862	0.0128439	0.000923321	4	0.0010882	0.929016	1.18418e-06
BIRC2	EIF4E	28110	47	0.0663833	6.29921e-07	0.00440675	55	0.036413	0.00632297	0.00132591	7	-8.87747e-06	1.00053	7.88095e-11
BIRC2	MAD1L1	33420	51	0.0443727	0.000284705	0.00196894	37	0.119087	1.52891e-22	0.0141818	12	0.0165627	0.175757	0.000274323
BIRC2	MAP3K5	34299	53	0.0447809	0.000207346	0.00200532	63	0.0331827	0.00598841	0.00110109	5	0.00989164	0.412737	9.78445e-05
BIRC2	NFKB1	28043	51	0.0449425	0.000761164	0.00201983	43	0.102416	1.49359e-14	0.010489	11	0.0248586	0.0626812	0.000617949
BIRC2	PACS2	28043	51	0.045746	0.000610751	0.0020927	54	0.12355	1.60551e-20	0.0152646	29	-0.00650191	1.3736	4.22749e-05
BIRC2	PRTN3	32772	49	0.0550691	8.16723e-06	0.00303261	71	0.429028	8.80957e-292	0.184065	14	-0.00449314	1.28391	2.01883e-05
BIRC2	TANK	33334	50	0.0446457	0.000266086	0.00199324	6	0.0362547	0.00307189	0.0013144	2	0.017596	0.150866	0.00030962
BIRC2	TAX1BP1	28907	47	0.0542678	3.65475e-05	0.00294499	65	0.0293022	0.0258854	0.000858619	5	0.033465	0.0109401	0.00111991
BIRC2	TLR3	34038	58	0.0348128	0.00407164	0.00121193	97	0.866565	0	0.750935	6	0.0257675	0.0335115	0.000663966
BIRC2	TNFSF12	34038	51	0.0437503	0.000305414	0.00191409	68	0.282888	1.90688e-125	0.0800255	6	0.0317944	0.00870661	0.00101088
BIRC2	TNFSF14	33522	53	0.054579	7.77406e-06	0.00297886	48	0.284109	1.12707e-124	0.0807176	37	0.0434995	0.000367094	0.00189221
BIRC2	TNIP1	28907	46	0.0647702	8.27471e-07	0.00419518	55	0.0318601	0.0154139	0.00101507	4	-0.00891253	1.50192	7.94333e-05
BIRC2	TRAF2	33640	55	0.0649151	9.86177e-08	0.00421397	54	0.0569408	2.96171e-06	0.00324225	22	0.00548149	0.653045	3.00467e-05
BIRC2	TRIM25	28832	48	0.049804	0.000154728	0.00248044	57	0.0718544	4.70582e-08	0.00516305	9	0.0137619	0.296107	0.000189389
BIRC2	UBE2L6	28950	46	0.0300733	0.0221164	0.000904404	44	0.16624	3.75189e-37	0.0276359	19	0.0101558	0.43974	0.000103141
BIRC2	UBXN1	28253	45	0.0426875	0.00133003	0.00182222	59	0.0452123	0.000675256	0.00204415	1	-0.00578028	1.336	3.34117e-05
BIRC2	YOD1	28043	44	0.0507511	0.000143431	0.00257567	45	0.0699822	1.55445e-07	0.00489751	7	-0.00622887	1.35904	3.87988e-05
BLMH	CD274	34576	70	0.416497	2.33198e-288	0.173469	56	0.296313	3.61725e-140	0.0878016	16	0.0365738	0.00235158	0.00133764
BLMH	CTSD	32704	62	0.406228	2.19778e-258	0.165021	78	0.294778	2.93861e-131	0.0868938	8	0.0226038	0.0675701	0.000510934
BLMH	GORASP2	29778	59	0.432722	2.33069e-270	0.187248	61	0.0419603	0.00120048	0.00176067	10	0.0394204	0.00234575	0.00155396
BLMH	LRP1	34656	79	0.431451	0	0.18615	51	0.0230275	0.055237	0.000530265	7	0.00221059	0.85401	4.88671e-06
BLMH	LYN	34656	82	0.423659	5.0569e-300	0.179487	44	0.0326939	0.00648701	0.00106889	4	0.0591254	8.40293e-07	0.00349582
BLMH	LZTFL1	29236	74	0.444889	2.73213e-282	0.197926	43	0.0891505	8.54515e-12	0.00794781	14	0.0570541	1.26945e-05	0.00325517
BLMH	NFKB1	28910	49	0.431764	2.76996e-261	0.18642	48	0.0791339	1.68642e-09	0.00626217	19	0.0439968	0.000818722	0.00193571
BLMH	PCDHB15	29774	58	0.44397	4.20797e-286	0.19711	80	0.393528	8.9599e-220	0.154864	4	-0.00255395	1.15619	6.52268e-06
BLMH	SERPINB5	34352	59	0.425011	1.72725e-299	0.180634	59	0.0327677	0.00660363	0.00107372	7	0.0159071	0.187399	0.000253036
BLMH	SH3GLB2	29847	59	0.419681	2.24692e-253	0.176132	43	0.188864	4.71815e-49	0.0356696	5	0.0462897	0.000346922	0.00214274
BLMH	SORT1	34955	83	0.425374	2.67092e-305	0.180943	39	0.150525	1.04104e-36	0.0226578	15	0.049064	4.05911e-05	0.00240728
BLMH	SYT1	29847	57	0.409229	8.27258e-240	0.167468	56	0.0226443	0.0802317	0.000512766	14	0.00758244	0.558077	5.74934e-05
BLMH	TRIM25	29778	57	0.424294	6.5091e-259	0.180025	63	0.0692946	8.66597e-08	0.00480174	6	0.0384087	0.00303253	0.00147523
BLMH	YES1	34656	82	0.405777	4.75779e-273	0.164655	34	0.0641328	9.10365e-08	0.00411302	4	0.0596912	6.59286e-07	0.00356304
BLNK	CD22	29043	53	0.0319575	0.0148676	0.00102128	43	0.18033	1.20764e-43	0.0325188	4	-0.0104108	1.57238	0.000108385
BLNK	CD79B	29043	53	0.0276462	0.0351285	0.000764314	18	0.129188	4.84627e-23	0.0166896	1	-0.00973877	1.54194	9.48436e-05
BLNK	FGR	28115	50	0.0399378	0.00274146	0.00159503	52	0.0934969	2.14289e-12	0.00874167	10	0.010673	0.423608	0.000113913
BLOC1S3	HSPA2	30014	67	0.0602305	3.01963e-06	0.00362771	55	0.074391	7.92457e-09	0.00553401	4	0.0024328	0.850534	5.91854e-06
BLOC1S3	TRIM25	30087	69	0.0667336	2.20482e-07	0.00445338	59	0.0725638	1.75077e-08	0.0052655	2	-0.0068129	1.40276	4.64156e-05
BLVRB	ORM1	29558	37	0.155584	2.39533e-33	0.0242064	78	0.352893	6.53149e-173	0.124533	2	0.00912276	0.483146	8.32248e-05
BLVRB	VCAM1	34606	41	0.157622	9.61095e-40	0.0248446	47	0.0850754	1.34871e-12	0.00723783	2	-0.00188276	1.12444	3.5448e-06
BMP10	CD33	29053	23	0.373984	2.69014e-192	0.139864	96	0.883781	0	0.781069	8	0.0171562	0.191036	0.000294336
BMP10	KIR3DL1	28253	30	0.354575	4.92218e-167	0.125723	96	0.758979	0	0.576049	22	0.0100598	0.449644	0.000101199
BMP10	TNFSF14	28739	24	0.344733	4.49368e-160	0.118841	45	0.263428	7.59211e-92	0.0693941	4	-0.017055	1.8039	0.000290873
BMP10	TNFSF8	29421	34	0.333779	4.22485e-153	0.111409	39	0.182115	4.72803e-45	0.033166	6	0.0215017	0.0991108	0.000462325
BMP4	CBLN4	34523	66	0.0364043	0.00248388	0.00132527	52	0.242675	4.23999e-93	0.0588913	20	0.00255023	0.832215	6.50366e-06
BMP4	CHRDL2	34218	63	0.0322049	0.00771546	0.00103716	47	0.249418	1.49397e-97	0.0622096	7	0.0394881	0.00108606	0.00155931
BMP4	FSTL1	28653	62	0.0347665	0.00848998	0.00120871	45	0.138657	5.38285e-26	0.0192257	12	0.00767643	0.561265	5.89276e-05
BMP4	GLI2	28496	59	0.0327018	0.0135555	0.0010694	76	0.0391213	0.00313872	0.00153047	6	0.00273072	0.836712	7.45681e-06
BMP4	KDR	34317	67	0.0300137	0.0128993	0.00090082	62	0.407682	3.70099e-273	0.166204	1	0.0112243	0.352515	0.000125986
BMP4	MMP10	34095	67	0.031301	0.00974038	0.000979755	98	0.38392	2.26488e-238	0.147395	3	0.0109027	0.368027	0.000118868
BMP4	PROS1	29393	63	0.038746	0.00296768	0.00150125	25	0.0968639	9.89463e-14	0.00938262	7	0.00748013	0.566392	5.59524e-05
BMP4	SART1	28421	57	0.0485379	0.000251489	0.00235593	50	0.00666593	0.615348	4.44346e-05	3	0.0299249	0.0240633	0.0008955
BMP4	SRPK2	34234	66	0.0524461	1.41437e-05	0.0027506	56	0.0230204	0.0568291	0.000529938	4	0.018401	0.127918	0.000338598
BMP4	WFIKKN1	34776	67	0.0378517	0.00159254	0.00143275	71	0.244885	1.66111e-95	0.0599686	16	-0.00987447	1.5897	9.75051e-05
BMP4	WFIKKN2	34203	66	0.0414068	0.000613978	0.00171452	43	0.475475	0	0.226076	5	-0.000430074	1.02837	1.84963e-07
BMP6	CHRDL2	33931	46	0.128338	2.56163e-26	0.0164708	45	0.266019	2.75777e-110	0.0707661	23	0.0123007	0.310988	0.000151308
BMP6	SMAD5	33673	55	0.134371	1.6627e-28	0.0180555	42	0.022707	0.0624262	0.00051561	3	0.0150192	0.217825	0.000225577
BMP6	SNX2	28855	50	0.135108	6.42716e-25	0.0182542	24	0.0613793	3.06825e-06	0.00376742	5	0.0139759	0.288449	0.000195325
BNIP2	STX7	29235	66	0.045949	0.000440378	0.00211131	72	0.455485	1.73288e-297	0.207467	12	0.038026	0.00363616	0.00144598
BNIP2	SYT1	30080	68	0.0335909	0.00917143	0.00112835	55	0.0539738	2.8075e-05	0.00291317	5	0.0052604	0.683325	2.76718e-05
BNIP3L	CIT	28478	44	0.0559067	2.42803e-05	0.00312556	56	0.0834726	2.81014e-10	0.00696767	1	-0.00319687	1.1906	1.022e-05
BNIP3L	DUSP3	28115	43	0.0638087	1.67932e-06	0.00407155	43	0.0415944	0.00181046	0.00173009	10	-0.00456633	1.2679	2.08514e-05
BNIP3L	GBP2	28270	43	0.0570274	1.78181e-05	0.00325213	24	0.0771663	6.25653e-09	0.00595464	1	0.032081	0.0158497	0.00102919
BNIP3L	HTRA2	28852	45	0.0814891	5.68502e-10	0.00664047	58	0.0313518	0.0172391	0.000982935	10	0.00849802	0.518677	7.22163e-05
BNIP3L	ROBO2	28972	46	0.0367906	0.00509789	0.00135355	45	0.136973	1.14609e-25	0.0187615	9	-0.0114088	1.61475	0.000130162
BOC	CDH1	32827	75	0.181371	1.15887e-49	0.0328954	41	0.0483691	8.83152e-05	0.00233957	2	0.00145983	0.905862	2.13111e-06
BOC	CDH15	34049	73	0.178691	5.80988e-50	0.0319306	84	0.333615	1.126e-176	0.111299	11	0.0293976	0.0152717	0.000864219
BOLA1	CIAPIN1	28790	14	0.0878126	2.47565e-11	0.00771106	44	0.0674	3.06958e-07	0.00454276	10	0.0433094	0.00101184	0.00187571
BOLA1	DDAH1	28599	21	0.0830835	3.12153e-10	0.00690287	76	0.143291	1.28434e-27	0.0205324	12	0.0282917	0.0323954	0.000800423
BOLA1	GLRX5	28474	14	0.102335	9.89078e-15	0.0104724	27	0.119151	1.86156e-19	0.0141969	12	0.0196716	0.137754	0.000386972
BOLA1	MRPL46	28079	11	0.0731117	4.14357e-08	0.00534532	73	0.0340194	0.0107923	0.00115732	10	0.0124836	0.349652	0.00015584
BOLA1	NFU1	29134	49	0.0742597	1.38908e-08	0.0055145	29	0.0953478	3.03604e-13	0.00909121	14	0.0307954	0.0187425	0.000948358
BOLA2_BOLA2B	CIAPIN1	29011	87	0.0835576	1.83639e-10	0.00698188	41	0.0638822	1.11662e-06	0.00408093	2	0.0205681	0.117227	0.000423048
BOLA2_BOLA2B	HEXIM1	28843	84	0.0965387	2.0205e-13	0.00931971	27	0.0646091	9.0632e-07	0.00417434	1	-0.00433964	1.25823	1.88324e-05
BOLA2_BOLA2B	IL16	29189	86	0.0843014	1.11292e-10	0.00710673	49	0.418649	1.74361e-246	0.175267	23	0.00469756	0.71973	2.20671e-05
BOLA2_BOLA2B	NPM1	7934	46	0.0395217	0.115647	0.00156197	66	0.00893187	0.722264	7.97783e-05	10	-0.0107045	1.32988	0.000114586
BOLA2_BOLA2B	PARK7	28892	85	0.0860369	5.72783e-11	0.00740235	18	0.120574	3.68801e-20	0.0145381	10	0.00296224	0.821885	8.77486e-06
BOLA2_BOLA2B	SNCA	28824	80	0.0855052	7.91842e-11	0.00731114	54	0.0366196	0.00542708	0.001341	6	-0.015063	1.74713	0.000226895
BPIFB2	STK11	28974	44	0.306603	2.33731e-126	0.0940056	59	0.042859	0.0011018	0.0018369	2	-0.00598649	1.35131	3.58381e-05
BRAP	BRK1	28582	5	0.01632	0.217325	0.000266342	51	0.0389201	0.00325052	0.00151477	30	0.0255339	0.0535616	0.000651981
BRAP	MAP2K1	30071	8	0.0136289	0.290625	0.000185747	49	0.0623572	1.30164e-06	0.00388842	12	-0.00113743	1.07027	1.29374e-06
BRAP	PPIE	29399	16	0.0294577	0.023904	0.000867757	45	0.0396062	0.00238677	0.00156865	1	-0.0154961	1.76516	0.000240128
BRD1	CIRBP	29663	73	0.0605784	3.02638e-06	0.00366974	66	0.0514831	7.2784e-05	0.00265051	1	0.0144415	0.266094	0.000208558
BRD1	DNAJA1	28765	71	0.0461294	0.000465348	0.00212792	70	-0.00832327	1.47208	6.92768e-05	8	-0.0107524	1.58516	0.000115614
BRD1	DNAJB6	28767	73	0.0577504	1.17063e-05	0.00333511	31	0.152675	2.40482e-31	0.0233097	1	-0.00724733	1.4174	5.25237e-05
BRD1	LRP2	29082	69	0.0272917	0.0374085	0.000744836	67	0.0459777	0.000452365	0.00211395	4	0.00639514	0.625825	4.08978e-05
BRD1	PRKD2	28679	69	0.0395114	0.00276513	0.00156115	55	0.0491562	0.000196071	0.00241633	8	0.00335034	0.799754	1.12248e-05
BRD1	RALY	29686	73	0.0571638	1.04686e-05	0.0032677	20	0.0517786	6.56623e-05	0.00268102	7	-0.01584	1.77766	0.000250906
BRD1	SESTD1	28466	72	0.0422438	0.00143209	0.00178454	28	0.0690997	1.80082e-07	0.00477477	3	-0.0201336	1.87122	0.000405363
BRD1	TRAF2	29066	70	0.0575566	1.12836e-05	0.00331277	40	0.0516801	8.07927e-05	0.00267084	5	0.00516852	0.693595	2.67136e-05
BRD2	EPB41L5	28561	28	0.0261336	0.0482651	0.000682967	64	0.0166178	0.209208	0.000276151	8	0.00578573	0.661981	3.34746e-05
BRD2	MDK	28790	27	0.0375363	0.00438992	0.00140897	42	0.0831315	2.65473e-10	0.00691084	2	-0.0025664	1.15437	6.5864e-06
BRD2	SMARCA2	28079	31	0.0350515	0.00862062	0.0012286	65	0.037697	0.00472603	0.00142107	4	0.00389444	0.770471	1.51666e-05
BRD2	TOP2B	28558	27	0.0652979	7.85943e-07	0.00426381	45	0.0636096	1.50275e-06	0.00404618	8	0.000131033	0.992101	1.71697e-08
BRD2	YAP1	29268	26	0.0548695	2.66851e-05	0.00301066	33	0.0733186	1.95887e-08	0.00537562	14	-0.0131445	1.68532	0.000172779
BRD3	CDC27	28043	74	0.0532617	6.59257e-05	0.00283681	33	0.0868714	7.20262e-11	0.00754665	12	5.7028e-06	0.999659	3.25219e-11
BRD3	EGFR	28910	71	0.0535531	4.61743e-05	0.00286793	44	0.161239	5.6046e-35	0.0259981	2	-0.0087766	1.49538	7.70287e-05
BRD3	ESR1	28587	71	0.0572742	1.46982e-05	0.00328034	76	0.0366654	0.00556058	0.00134435	14	0.00275678	0.834919	7.59985e-06
BRD3	ISLR2	27942	68	0.0615664	4.11267e-06	0.00379042	24	0.208472	6.4651e-56	0.0434607	14	-0.0242538	1.93015	0.000588248
BRD3	JUN	28170	71	0.048374	0.000280935	0.00234005	64	0.0303061	0.0229183	0.000918461	23	0.0015182	0.909293	2.30493e-06
BRD3	LYAR	28043	74	0.0572312	1.7996e-05	0.00327541	55	0.042598	0.00141902	0.00181459	6	0.0174068	0.192457	0.000302998
BRD3	MORF4L1	28679	73	0.0508063	0.000118504	0.00258128	69	0.0204266	0.121929	0.000417246	3	0.0278523	0.0349273	0.000775752
BRD3	NPM1	7831	52	0.0851977	0.000738291	0.00725865	61	-0.00417173	1.13102	1.74033e-05	26	0.0173781	0.491957	0.000301997
BRD3	PARP1	28595	70	0.0647354	9.60217e-07	0.00419067	27	0.0955754	4.39507e-13	0.00913465	7	0.00358947	0.78609	1.28843e-05
BRD3	PSIP1	28595	70	0.0457487	0.000538649	0.00209295	1	0.0236811	0.0733375	0.000560797	20	0.0113852	0.38933	0.000129622
BRD3	SAP18	28679	73	0.065039	8.24252e-07	0.00423007	73	0.0350384	0.00796171	0.00122769	5	0.0183168	0.16546	0.000335505
BRD3	TOP2B	28587	71	0.060888	4.08406e-06	0.00370734	48	0.0754543	1.11614e-08	0.00569336	7	0.00489243	0.7115	2.39359e-05
BRD3	TSPYL1	28587	71	0.0602644	5.12054e-06	0.00363179	32	0.100916	2.03759e-14	0.0101841	21	0.0107947	0.414478	0.000116525
BRDT	SH3GLB2	29113	49	0.0367861	0.00499743	0.00135322	47	0.194325	1.20451e-50	0.0377622	17	-0.0186113	1.84436	0.000346382
BRDT	TP53	28043	49	0.0417658	0.00175779	0.00174439	34	0.0679059	3.581e-07	0.00461121	1	0.00704973	0.597625	4.96987e-05
BRK1	GFAP	33162	56	0.056557	4.05271e-06	0.0031987	40	0.0931482	2.94262e-14	0.00867659	15	0.0110938	0.366365	0.000123072
BRK1	HSBP1	28226	51	0.0467165	0.00044626	0.00218243	79	0.480501	0	0.230881	29	0.0400976	0.00258504	0.00160782
BRK1	MAD1L1	33548	61	0.0571426	2.82135e-06	0.00326527	36	0.116156	1.3651e-21	0.0134922	11	-0.000399573	1.0261	1.59658e-07
BRK1	NCK2	33810	59	0.0594838	9.8372e-07	0.00353833	47	0.0611828	4.7801e-07	0.00374334	18	-9.67264e-05	1.00635	9.35601e-09
BRK1	PCDH17	33634	63	0.0497951	4.39671e-05	0.00247955	50	0.080223	4.43817e-11	0.00643572	7	0.00291496	0.811091	8.497e-06
BRK1	RHOC	33466	59	0.0554803	5.58467e-06	0.00307806	34	0.0536924	1.1079e-05	0.00288287	14	0.013584	0.266498	0.000184526
BRK1	SNCA	28258	50	0.0241507	0.0694711	0.000583254	54	0.0469168	0.000418635	0.00220119	15	0.0241099	0.0699429	0.000581288
BRK1	TNIP1	28915	51	0.0421184	0.00135688	0.00177396	57	0.041902	0.00143663	0.00175577	10	0.0144149	0.273073	0.000207788
BRK1	WASF1	33306	63	0.0593718	1.24091e-06	0.00352501	22	0.219764	1.17154e-73	0.0482962	16	0.000315568	0.979457	9.95832e-08
BRK1	WASF3	34305	64	0.0512393	2.17403e-05	0.00262546	28	0.0953628	2.46034e-15	0.00909406	9	0.0118276	0.32731	0.000139892
BRSK2	TP53	28919	71	0.401602	4.22258e-223	0.161284	34	0.049859	0.000148766	0.00248592	3	0.0388085	0.0031602	0.0015061
BRSK2	TRIM25	30046	72	0.385968	1.03054e-212	0.148971	58	0.0668961	2.09872e-07	0.00447509	14	0.0686692	9.91571e-08	0.00471546
BSG	CACNA1C	28914	51	0.119775	6.32909e-20	0.014346	69	0.0561308	1.94948e-05	0.00315067	1	0.010829	0.41035	0.000117267
BSG	CDH1	33568	60	0.10826	5.86594e-19	0.0117202	38	0.0563841	3.79087e-06	0.00317917	4	0.00726374	0.551819	5.27619e-05
BSG	CLGN	29094	49	0.125742	6.13457e-22	0.0158111	52	0.5244	0	0.274995	7	0.0109299	0.404543	0.000119463
BSG	DDC	34689	56	0.12542	1.00568e-25	0.0157303	70	0.295818	4.01058e-140	0.0875085	19	7.40842e-06	0.999508	5.48847e-11
BSG	DNM1	29747	52	0.128853	1.904e-23	0.0166031	33	0.217212	1.83601e-64	0.047181	1	0.0109864	0.396867	0.000120702
BSG	FUS	33923	59	0.109663	1.32806e-19	0.0120259	62	-0.0046125	1.29594	2.12751e-05	20	0.0161982	0.1822	0.000262383
BSG	HEBP1	34153	56	0.119446	3.95248e-23	0.0142675	55	0.0829823	6.48515e-12	0.00688606	11	0.0102198	0.398407	0.000104444
BSG	KRT8	28914	53	0.130276	2.61404e-23	0.016972	68	0.010244	0.436095	0.000104941	7	-0.00462249	1.27472	2.13674e-05
BSG	LAMP3	35455	54	0.140341	1.60483e-32	0.0196955	58	0.198607	5.33853e-64	0.0394449	25	0.0169434	0.153689	0.000287079
BSG	LGALS9	34823	61	0.135116	9.81902e-30	0.0182563	79	0.353015	1.65673e-203	0.12462	1	0.00064157	0.95731	4.11612e-07
BSG	LPCAT2	34657	54	0.10987	4.59674e-20	0.0120714	58	0.0756911	2.80127e-10	0.00572914	1	-0.0224221	1.93804	0.000502749
BSG	METAP2	35073	64	0.124749	9.93232e-26	0.0155623	44	0.0511783	1.8012e-05	0.00261922	1	-0.0069998	1.44221	4.89972e-05
BSG	NCLN	34256	57	0.109206	1.25116e-19	0.011926	82	0.0460032	0.000139508	0.00211629	8	0.0083046	0.491916	6.89664e-05
BSG	NRP1	34906	62	0.116204	2.0269e-22	0.0135035	42	0.248215	1.63924e-98	0.0616109	3	0.0132485	0.268383	0.000175523
BSG	OXCT1	29124	52	0.125013	1.00969e-21	0.0156282	27	0.0658116	4.98752e-07	0.00433117	3	0.0111295	0.395773	0.000123866
BSG	PDLIM7	34985	62	0.129522	1.46398e-27	0.0167761	45	0.0532443	8.34451e-06	0.00283496	1	0.00772197	0.518395	5.96288e-05
BSG	RAP1A	28978	51	0.149984	1.662e-30	0.0224952	69	0.0233185	0.0759019	0.000543752	4	0.00673721	0.608116	4.539e-05
BSG	RNF4	29357	57	0.109446	4.11739e-17	0.0119784	62	0.0200884	0.123792	0.000403544	7	-0.0188154	1.85056	0.00035402
BSG	SAFB2	29842	55	0.125006	3.22584e-22	0.0156265	79	0.0370831	0.00416797	0.00137516	2	-0.0107301	1.59277	0.000115135
BSG	SLC16A1	34002	59	0.102961	1.71807e-17	0.0106009	46	0.0515286	2.12627e-05	0.0026552	4	0.00623917	0.606969	3.89272e-05
BSG	TMPRSS11B	28914	53	0.127451	2.26979e-22	0.0162438	69	0.0451385	0.000596245	0.00203749	4	0.0223839	0.0887738	0.000501037
BSG	TNFAIP2	29747	53	0.137493	1.68443e-26	0.0189044	63	0.105756	2.88285e-16	0.0111842	1	-0.00276695	1.16896	7.65603e-06
BSG	TRIM25	29747	52	0.123697	1.01356e-21	0.015301	59	0.071471	3.42017e-08	0.00510811	2	0.0202852	0.117719	0.000411488
BSG	VPS53	34657	54	0.119292	2.16396e-23	0.0142307	64	0.0207676	0.0838395	0.000431292	1	-0.0224736	1.93864	0.000505064
BSND	GAD2	28483	75	0.0336371	0.011123	0.00113145	71	-0.00586293	1.34179	3.43739e-05	2	-0.0084296	1.47527	7.10582e-05
BSND	PTPN9	28429	71	0.0493446	0.000197669	0.00243489	61	-0.00253468	1.15153	6.42461e-06	7	-0.00580722	1.33844	3.37238e-05
BTC	ERBB2	33882	85	0.359471	7.96419e-206	0.12922	78	0.218489	4.95302e-74	0.0477374	21	0.00945199	0.436612	8.934e-05
BTC	ERBB4	33882	88	0.365423	3.87219e-213	0.133534	61	0.221057	8.81092e-76	0.0488663	10	0.0155339	0.201061	0.000241301
BTC	S100A4	33882	90	0.371122	2.73973e-220	0.137732	61	0.139585	7.86577e-31	0.0194838	42	0.0732331	1.58681e-09	0.00536309
BTD	ERP44	29482	76	0.523243	0	0.273783	36	0.027279	0.0362086	0.000744145	9	0.0210988	0.105251	0.000445158
BTD	SERPINC1	30477	69	0.504125	0	0.254142	29	0.0677241	1.20823e-07	0.00458656	2	0.0440561	0.000580763	0.00194094
BTLA	CTBS	28595	59	0.0163544	0.216235	0.000267468	57	0.436599	6.89119e-265	0.190619	1	-0.00793183	1.4513	6.2914e-05
BTLA	FGFR4	28361	60	0.0249301	0.0604594	0.000621509	83	0.690114	0	0.476258	3	0.0150428	0.257328	0.000226286
BTLA	IL17RA	28543	56	0.0184677	0.162995	0.000341054	97	0.788709	0	0.622062	2	0.0149629	0.258359	0.000223887
BTLA	VTCN1	27926	54	0.0192271	0.150801	0.000369682	48	0.0679964	3.65091e-07	0.00462351	14	-0.002734	1.16186	7.47474e-06
BTN1A1	PRC1	30266	42	0.163404	1.71647e-37	0.0267007	72	0.0337065	0.00872613	0.00113613	6	-0.001798	1.11123	3.23281e-06
C1QA	CD33	34732	78	0.32572	2.25899e-171	0.106093	95	0.876632	0	0.768484	4	0.0676949	1.62954e-08	0.0045826
C1QA	CES3	34536	82	0.324737	2.38789e-169	0.105454	46	0.22179	1.00623e-77	0.0491907	3	0.0161123	0.180599	0.000259607
C1QA	COL2A1	29066	75	0.338616	6.56204e-156	0.114661	87	0.577016	0	0.332948	3	0.00864935	0.509688	7.48113e-05
C1QA	DCN	34031	85	0.328841	2.41795e-171	0.108136	44	0.0609351	4.88432e-07	0.00371308	1	0.00441786	0.715558	1.95175e-05
C1QA	HRG	29660	79	0.304815	9.13657e-128	0.0929123	67	0.39841	7.03923e-225	0.15873	2	-0.00773064	1.44835	5.97628e-05
C1QA	INSR	28922	72	0.320669	1.89402e-138	0.102828	66	0.0809459	7.05139e-10	0.00655223	4	-0.00957788	1.53356	9.17358e-05
C1QA	NPTX1	34632	83	0.341649	6.82177e-189	0.116724	99	0.439832	0	0.193452	12	0.0390704	0.00114517	0.0015265
C1QA	NRP2	34632	81	0.329944	1.47906e-175	0.108863	70	0.18421	6.44965e-54	0.0339331	15	0.0173369	0.149114	0.000300567
C1QA	PPP1CC	29681	78	0.330451	3.13927e-151	0.109198	2	0.00600452	0.643703	3.60542e-05	5	-0.00557265	1.33227	3.10544e-05
C1QA	PTX3	34698	83	0.324763	3.75785e-170	0.105471	42	0.0788914	4.67999e-11	0.00622385	8	-0.00151311	1.10028	2.2895e-06
C1QA	SFTPA1	33853	81	0.337615	3.98401e-180	0.113984	24	0.183184	3.62724e-52	0.0335562	6	0.0121851	0.316128	0.000148478
C1QA	SUSD1	34031	78	0.330297	6.17933e-173	0.109096	41	0.11566	1.04694e-21	0.0133772	12	0.0116648	0.335958	0.000136067
C1QA	TUBB3	28859	74	0.313768	4.91426e-132	0.0984505	40	0.0234317	0.0750923	0.000549046	2	0.0196695	0.13516	0.000386891
C1QBP	CD274	29402	51	0.03156	0.0155142	0.000996036	79	0.337805	6.83164e-157	0.114112	17	0.0438164	0.000777193	0.00191988
C1QBP	CHCHD10	30173	52	0.0593125	4.01842e-06	0.00351797	57	0.0946949	1.6957e-13	0.00896712	1	0.00602525	0.639826	3.63036e-05
C1QBP	CIT	29453	50	0.0281945	0.0304799	0.000794931	63	0.0573244	1.07197e-05	0.00328608	12	0.0195783	0.132998	0.000383309
C1QBP	CLPP	29348	50	0.0348674	0.00755319	0.00121574	69	0.0350676	0.00721478	0.00122974	7	-0.00418776	1.2516	1.75373e-05
C1QBP	DNAJB6	29099	52	0.0360363	0.00597341	0.00129862	32	0.145021	1.01422e-28	0.021031	6	0.0190755	0.145685	0.000363875
C1QBP	ECI2	29115	48	0.060044	4.53925e-06	0.00360529	19	0.218314	8.94757e-64	0.047661	9	0.0330891	0.0115655	0.00109489
C1QBP	EEF1D	30149	53	0.0364642	0.00463045	0.00132964	56	0.0475237	0.000223041	0.00225851	2	-0.00927387	1.52844	8.60046e-05
C1QBP	ERBB3	29428	50	0.0435455	0.000833534	0.00189621	56	0.197617	6.7659e-53	0.0390527	11	0.022996	0.0777373	0.000528816
C1QBP	FBP1	29506	51	0.0394061	0.00246476	0.00155284	26	0.234166	2.55282e-74	0.0548339	2	0.0130852	0.314891	0.000171224
C1QBP	FGA	29403	51	0.0556499	1.95733e-05	0.00309692	61	0.134947	2.66056e-25	0.0182107	6	-0.00929944	1.52413	8.64796e-05
C1QBP	GNLY	29597	51	0.0488321	0.000171039	0.00238457	86	0.497341	0	0.247348	9	-0.0196982	1.87031	0.000388018
C1QBP	GRK5	29004	54	0.0577501	1.07832e-05	0.00333507	12	0.191572	4.57882e-49	0.0367	1	0.0391472	0.00286504	0.0015325
C1QBP	GRPEL1	29519	52	0.0538017	3.53787e-05	0.00289462	69	0.0864025	2.94253e-11	0.00746539	10	-0.0179883	1.83299	0.000323577
C1QBP	GRSF1	28941	52	0.0390014	0.00300065	0.00152111	49	0.0206977	0.115374	0.000428397	11	0.0202631	0.123215	0.000410593
C1QBP	HADH	29115	54	0.03583	0.00624891	0.00128379	2	0.0456682	0.000490399	0.00208559	13	0.00764919	0.559502	5.851e-05
C1QBP	HEXIM1	29530	51	0.0320284	0.0138355	0.00102582	32	0.0556463	1.87856e-05	0.00309651	1	0.0260004	0.0457102	0.000676021
C1QBP	HSDL2	29341	57	0.0422721	0.00119983	0.00178693	74	0.466869	0	0.217967	12	0.0736668	1.60853e-08	0.0054268
C1QBP	HTRA2	29710	50	0.0435844	0.000777831	0.0018996	59	0.0295852	0.0225734	0.000875287	1	0.0113743	0.380691	0.000129374
C1QBP	LBR	29841	50	0.041132	0.00148172	0.00169184	34	0.0230271	0.075277	0.000530248	1	0.0035003	0.786889	1.22521e-05
C1QBP	LETM1	30418	52	0.0359885	0.00499734	0.00129517	68	0.014638	0.253663	0.000214271	1	-0.0208161	1.89549	0.00043331
C1QBP	LGALS9	29546	53	0.0242802	0.0619997	0.000589527	63	0.342926	1.01374e-162	0.117598	21	-0.0180459	1.83456	0.000325654
C1QBP	LONP1	29341	57	0.0433429	0.00089682	0.00187861	43	0.14396	1.51351e-28	0.0207246	2	0.00513884	0.693899	2.64077e-05
C1QBP	MAVS	28919	52	0.0509254	0.000106907	0.0025934	58	0.071257	5.81036e-08	0.00507757	4	0.005887	0.654449	3.46568e-05
C1QBP	MRPL46	28930	53	0.0390466	0.00297217	0.00152464	72	0.0017593	0.893566	3.09513e-06	1	-0.000244579	1.01484	5.98188e-08
C1QBP	MTHFD2	30173	52	0.0246097	0.0559347	0.000605636	76	0.0974474	3.29698e-14	0.009496	5	0.00470325	0.714911	2.21205e-05
C1QBP	NFKB1	29115	48	0.0498964	0.000139487	0.00248965	40	0.0768833	4.24661e-09	0.00591104	4	0.0302774	0.0208627	0.000916721
C1QBP	NFKBIE	28919	56	0.0251532	0.055788	0.000632682	20	0.140103	9.66238e-27	0.0196289	2	0.00367749	0.779785	1.35239e-05
C1QBP	NIT1	29341	55	0.049459	0.000150519	0.00244619	29	0.18567	1.14995e-46	0.0344733	1	0.0194529	0.136232	0.000378415
C1QBP	OXCT1	29341	56	0.0441864	0.000709879	0.00195244	29	0.061808	2.1563e-06	0.00382023	6	0.0243981	0.0616443	0.000595268
C1QBP	PDGFB	29708	49	0.0552627	2.02706e-05	0.00305396	64	0.0171152	0.187161	0.000292931	3	0.0193204	0.136486	0.000373279
C1QBP	PRKAR1A	29506	54	0.0278229	0.032577	0.000774113	70	0.0538121	3.53628e-05	0.00289575	8	0.00582249	0.654744	3.39014e-05
C1QBP	PSAP	29816	55	0.0665552	2.68882e-07	0.00442959	38	0.233084	2.18848e-74	0.054328	13	0.00962201	0.457556	9.25831e-05
C1QBP	PTPN1	29402	51	0.0395841	0.00239818	0.0015669	56	0.0345365	0.00808438	0.00119277	1	0.0035698	0.784331	1.27435e-05
C1QBP	RASSF2	28919	52	0.0166898	0.204439	0.000278548	50	0.0988521	4.91558e-14	0.00977173	2	0.0103137	0.432942	0.000106373
C1QBP	REST	29083	50	0.0445783	0.000672327	0.00198723	71	0.0337476	0.010057	0.0011389	3	0.00963199	0.462692	9.27752e-05
C1QBP	RHOC	29202	49	0.0536707	4.06792e-05	0.00288054	31	0.0660961	4.29261e-07	0.00436869	1	-0.000438114	1.0267	1.91944e-07
C1QBP	RSPO1	29402	51	0.0244836	0.0604752	0.000599447	48	0.226207	4.15612e-69	0.0511696	6	0.00240669	0.853614	5.79218e-06
C1QBP	RTN4IP1	30418	54	0.0272679	0.0334465	0.00074354	29	0.0873749	8.71088e-12	0.00763437	4	0.0315695	0.0138039	0.000996633
C1QBP	SAT2	29667	51	0.0355522	0.00616764	0.00126396	36	0.48411	0	0.234363	4	0.00220151	0.865373	4.84667e-06
C1QBP	SERPINA1	29528	53	0.0394411	0.00243465	0.0015556	42	0.166139	8.22217e-38	0.0276021	1	-0.000227518	1.01395	5.17646e-08
C1QBP	SERPING1	30036	49	0.045948	0.000367577	0.00211122	53	0.233066	6.55395e-75	0.0543196	3	-0.0198728	1.87646	0.000394929
C1QBP	SGSH	29640	53	0.0536888	3.53718e-05	0.00288249	92	0.624846	0	0.390432	4	0.0141994	0.274356	0.000201623
C1QBP	STK24	28930	50	0.0266646	0.0425413	0.000711001	57	0.0217386	0.0982496	0.000472566	1	0.0319109	0.0152067	0.0010183
C1QBP	TAB2	29667	51	0.029795	0.0217323	0.000887742	60	0.0428958	0.000950059	0.00184005	2	0.00561673	0.665344	3.15476e-05
C1QBP	TF	30085	51	0.0246309	0.0560697	0.00060668	43	0.275684	2.12417e-105	0.0760016	6	0.0100805	0.434337	0.000101616
C1QBP	TNFRSF1A	29597	50	0.0285788	0.0278994	0.00081675	65	0.0583848	6.96602e-06	0.00340879	3	0.0027702	0.831264	7.67401e-06
C1QBP	TNFSF12	29907	54	0.043664	0.000730825	0.00190655	58	0.259931	5.94008e-93	0.067564	24	0.0473546	0.000248748	0.00224245
C1QBP	TRIM25	30046	50	0.0333494	0.009728	0.00111218	68	0.0673513	1.73434e-07	0.0045362	11	0.0183878	0.154099	0.00033811
C1QBP	TTN	29115	48	0.0338778	0.0097279	0.00114771	45	0.0293812	0.0249589	0.000863253	4	-0.00474057	1.2824	2.2473e-05
C1QBP	WWP2	29402	51	0.0383446	0.00327404	0.00147031	44	0.126294	2.44764e-22	0.0159501	1	0.000427775	0.973838	1.82991e-07
C1QTNF1	C1QTNF6	29617	60	0.192509	1.4975e-50	0.0370597	59	0.054185	3.01513e-05	0.00293602	13	-0.00972796	1.54586	9.46333e-05
C1QTNF1	COL18A1	34859	58	0.182889	1.70963e-53	0.0334485	76	0.178084	9.07266e-51	0.0317139	28	0.00465528	0.697562	2.16716e-05
C1QTNF1	COL2A1	28917	59	0.204548	1.13616e-55	0.0418397	87	0.575181	0	0.330833	7	0.00835086	0.525478	6.97369e-05
C1QTNF1	COL3A1	29681	57	0.210853	1.22939e-60	0.0444588	43	0.0857178	3.71678e-11	0.00734754	14	0.0210208	0.105362	0.000441874
C1QTNF1	COL4A1	34731	57	0.193694	1.07803e-59	0.0375173	49	0.138458	4.4579e-31	0.0191706	26	0.048832	4.67136e-05	0.00238457
C1QTNF1	COL5A1	28997	57	0.196967	8.22567e-52	0.0387959	60	0.233305	1.57516e-72	0.0544314	1	0.0202996	0.122186	0.000412073
C1QTNF1	FN1	29720	57	0.198097	1.153e-53	0.0392425	45	0.312441	9.60094e-135	0.0976195	11	0.0137375	0.289622	0.000188718
C1QTNF9	COL18A1	28926	88	0.691697	0	0.478444	62	0.193012	1.14324e-49	0.0372535	7	0.00730581	0.578511	5.33748e-05
C1QTNF9	COL2A1	28771	85	0.704342	0	0.496098	84	0.572	0	0.327184	11	0.0276568	0.0359179	0.000764899
C1R	C1RL	30479	70	0.225344	5.05124e-71	0.0507801	75	0.396479	1.37301e-228	0.157196	11	0.0432558	0.000730446	0.00187106
C1R	EP300	29355	67	0.238709	7.37456e-77	0.0569818	21	0.0168746	0.196083	0.000284752	1	0.0229458	0.0787435	0.000526511
C1RL	SPP1	29867	74	0.384883	3.55248e-210	0.148135	37	0.13509	9.98149e-26	0.0182492	15	0.0258976	0.0453475	0.000670685
C1S	C2	29661	52	0.328574	2.43265e-149	0.107961	89	0.305634	1.77861e-128	0.093412	17	0.00943815	0.467358	8.90786e-05
C2	C3	28134	86	0.315095	6.72534e-130	0.0992849	54	0.0884476	3.0175e-11	0.00782298	24	0.00644662	0.628786	4.15589e-05
C2CD2L	IL20RA	33294	57	0.0597884	1.05028e-06	0.00357465	71	0.0403773	0.000982911	0.00163033	6	-0.000467195	1.0304	2.18272e-07
C2CD2L	STX7	28060	60	0.0367199	0.00593917	0.00134835	73	0.45859	5.49532e-290	0.210305	2	0.0369446	0.00564072	0.0013649
C2orf69	TACC3	28796	41	0.0562338	1.95538e-05	0.00316224	41	0.177133	8.29254e-42	0.0313763	3	0.00307821	0.815335	9.47537e-06
C3	C5	28982	56	0.113911	3.35707e-18	0.0129758	47	0.12863	8.23527e-23	0.0165457	4	0.0258743	0.048867	0.000669477
C3	CD46	27902	51	0.0873962	6.17278e-11	0.00763809	49	0.0844725	2.61677e-10	0.00713561	1	-0.00321329	1.18965	1.03253e-05
C3	CD55	27041	51	0.108361	1.34394e-15	0.0117422	53	0.312483	8.40594e-123	0.0976454	3	-0.00422857	1.24412	1.78808e-05
C3	CFHR2	28802	55	0.100603	1.96335e-14	0.010121	87	0.831994	0	0.692213	23	0.0694856	1.30016e-07	0.00482825
C3	CFHR4	28926	59	0.0971434	1.31576e-13	0.00943684	99	0.813047	0	0.661045	14	0.0294512	0.0250884	0.000867375
C3	CFHR5	28519	60	0.1027	7.56891e-15	0.0105473	85	0.408266	4.83656e-228	0.166681	21	-0.00503455	1.29614	2.53467e-05
C3	CR1	28741	58	0.0783344	2.73408e-09	0.00613628	84	0.391781	3.25264e-210	0.153492	1	0.00956536	0.468414	9.14961e-05
C3	FN1	28982	56	0.0788722	1.82426e-09	0.00622082	73	0.298908	6.17956e-120	0.089346	1	0.00634438	0.629161	4.02512e-05
C3	FNDC1	28605	54	0.0933496	1.49858e-12	0.00871415	86	0.363932	1.04744e-178	0.132446	4	0.0154221	0.243495	0.00023784
C3	ITGAM	28154	51	0.104225	4.50692e-15	0.0108628	35	0.11696	1.31783e-18	0.0136797	1	-0.00677385	1.38866	4.58851e-05
C3	ITGAX	28118	54	0.0996303	6.9974e-14	0.0099262	3	0.00491227	0.712668	2.41304e-05	3	0.00933307	0.484105	8.71062e-05
C3	KLK10	28199	54	0.0929914	2.62167e-12	0.0086474	76	0.504128	0	0.254145	2	-0.00679399	1.39	4.61583e-05
C3	MAPT	27484	53	0.0862437	1.51201e-10	0.00743798	14	0.0356381	0.00823519	0.00127008	18	0.021475	0.111414	0.000461174
C3	MASP1	27890	55	0.110995	9.28147e-17	0.0123199	58	0.237298	2.99041e-72	0.0563105	3	-0.0381599	1.99563	0.00145618
C4BPB	PROS1	29776	42	0.183866	1.95439e-46	0.0338067	34	0.115268	4.53816e-19	0.0132868	12	0.00786716	0.543864	6.18923e-05
C4BPB	SEL1L	29011	35	0.199785	2.61232e-53	0.0399142	25	0.222649	4.32573e-66	0.0495726	2	0.00541007	0.680337	2.92688e-05
C5	C8B	30526	34	0.118348	1.73e-20	0.0140063	78	0.472224	0	0.222995	12	0.0095206	0.457027	9.06418e-05
C5	CTSB	29650	45	0.132546	1.1835e-24	0.0175684	82	0.423297	1.65589e-256	0.17918	9	-0.0039283	1.23769	1.54316e-05
C5	KEL	28967	44	0.13582	2.9501e-25	0.0184471	34	0.292147	2.33137e-114	0.0853502	8	-0.00202591	1.12252	4.1043e-06
C5	KLK10	29720	42	0.122999	1.78166e-21	0.0151287	73	0.492104	0	0.242166	18	0.00961926	0.458402	9.25301e-05
C7	PLG	29383	92	0.558032	0	0.3114	77	0.391159	4.07699e-214	0.153005	7	0.00550887	0.672882	3.03476e-05
C7orf50	FGFBP1	29699	33	0.303844	4.50446e-127	0.0923211	51	0.138445	8.31916e-27	0.0191671	5	-0.0280468	1.96933	0.000786622
C7orf50	GRSF1	28921	38	0.325012	2.19066e-142	0.105633	50	0.020901	0.111969	0.000436852	8	0.0654774	6.22822e-07	0.0042873
C7orf50	HDGF	29811	38	0.327668	3.19553e-149	0.107366	53	0.779803	0	0.608092	18	0.0783905	1.35362e-09	0.00614507
C7orf50	MINK1	30406	38	0.311587	5.04288e-137	0.0970862	40	0.0818715	1.61784e-10	0.00670295	41	0.0781271	1.05748e-09	0.00610384
C7orf50	MNDA	29499	38	0.301116	6.709e-124	0.0906706	48	0.0715381	3.79013e-08	0.0051177	11	0.00896073	0.491392	8.02946e-05
C7orf50	NEDD4L	29185	40	0.313492	2.80205e-133	0.0982773	77	0.0466149	0.000367249	0.00217295	28	0.0382076	0.00350577	0.00145982
C7orf50	NOP56	29113	28	0.316454	1.45489e-135	0.100143	75	0.0396997	0.00244787	0.00157607	9	0.0185772	0.156397	0.000345112
C7orf50	PRKRA	28907	39	0.320185	6.06093e-138	0.102518	49	0.0310215	0.0183384	0.000962335	20	0.0755925	8.68956e-09	0.00571422
C7orf50	PTPN6	29636	43	0.343537	8.01228e-164	0.118018	47	0.0221751	0.0878139	0.000491735	9	0.0947856	2.62824e-13	0.00898431
C7orf50	RPA2	29185	36	0.333194	2.45915e-151	0.111018	43	0.0822725	3.07466e-10	0.00676876	14	0.0152928	0.242731	0.000233868
C7orf50	SRPK2	29521	39	0.313362	1.1371e-134	0.0981959	58	0.0351657	0.00688607	0.00123662	12	0.0817175	3.21259e-10	0.00667775
C7orf50	STAU1	29063	35	0.339155	2.09635e-156	0.115026	47	0.0172112	0.189543	0.000296224	15	0.0139561	0.287425	0.000194773
C7orf50	TRIM25	30087	39	0.324152	3.16332e-147	0.105074	61	0.0780504	1.34181e-09	0.00609187	17	0.104256	5.16771e-16	0.0108693
C7orf50	WWP2	29389	39	0.318825	5.75646e-139	0.10165	46	0.108023	1.00888e-16	0.0116689	21	0.058011	8.58636e-06	0.00336528
C8B	CLU	30526	84	0.45357	1.2933e-307	0.205726	63	0.0954008	8.04358e-14	0.0091013	7	0.021217	0.0973924	0.000450162
C9	FN1	30262	46	0.126024	7.48098e-23	0.015882	74	0.299454	1.27904e-125	0.0896725	1	-0.00799049	1.46573	6.38479e-05
C9	MPO	29651	51	0.113258	2.17365e-18	0.0128273	67	0.250157	2.69935e-85	0.0625785	21	0.0188391	0.146903	0.000354913
C9	SOD1	28968	44	0.108859	9.70608e-17	0.0118502	44	0.0398441	0.0024201	0.00158755	2	-0.00991345	1.54938	9.82765e-05
C9orf40	GLB1	29308	53	0.00822687	0.528889	6.76815e-05	15	0.193259	2.00476e-50	0.037349	3	0.027158	0.0376097	0.000737559
CA14	TNPO1	29382	65	0.193037	1.95589e-50	0.0372634	62	0.0111232	0.393941	0.000123725	13	0.00247969	0.849278	6.14884e-06
CA2	SLC4A1	29557	50	0.0900468	4.04212e-12	0.00810843	39	0.0493971	0.000145097	0.00244007	7	-0.0168882	1.80579	0.000285211
CA4	TEX101	29121	50	0.241524	4.46159e-78	0.0583337	10	0.231654	8.35263e-72	0.0536636	28	-0.00166076	1.10083	2.75811e-06
CA6	HBQ1	34689	87	0.579229	0	0.335506	49	0.38188	1.05778e-239	0.145833	3	0.0182578	0.12838	0.000333347
CA6	QSOX1	28990	73	0.600173	0	0.360208	49	0.483994	0	0.23425	1	-3.10298e-05	1.00188	9.62848e-10
CA6	TIMM10	29538	81	0.596017	0	0.355236	29	0.130386	8.14026e-24	0.0170004	18	0.0289785	0.0259343	0.000839751
CA8	HSD17B14	29185	51	0.022184	0.0901304	0.000492131	97	0.673236	0	0.453247	9	0.00243918	0.852198	5.94959e-06
CA8	ITPR1	28528	51	0.0132061	0.318617	0.000174402	54	0.0796262	1.71716e-09	0.00634033	10	0.00836734	0.527472	7.00123e-05
CA8	SERPINA1	28814	53	0.000226117	0.986309	5.11287e-08	42	0.165294	1.41751e-36	0.0273222	3	-0.0022359	1.13474	4.99925e-06
CA9	CDCP1	34574	64	0.136786	3.11771e-30	0.0187105	71	0.241384	3.11883e-92	0.0582663	14	0.00994712	0.408249	9.89451e-05
CA9	CLGN	29125	59	0.1051	8.84192e-16	0.011046	51	0.536327	0	0.287647	10	-0.00248878	1.15062	6.19404e-06
CA9	CTNNA1	28937	52	0.129608	4.19621e-23	0.0167981	54	0.0216087	0.100246	0.000466937	7	-0.0224395	1.91215	0.000503531
CA9	ITGA5	34793	50	0.145452	3.28183e-34	0.0211564	51	0.042831	0.000351931	0.0018345	5	0.00199883	0.867605	3.99532e-06
CA9	ITGA6	34706	48	0.136292	3.90157e-30	0.0185754	39	0.190274	1.36806e-57	0.0362043	6	0.0147157	0.220256	0.000216551
CA9	ITGB1	34649	57	0.116042	3.31189e-22	0.0134657	57	0.0275254	0.0219486	0.00075765	7	0.0134375	0.2634	0.000180565
CA9	LYSMD3	29125	40	0.135367	3.15385e-25	0.0183243	38	0.0489423	0.00018638	0.00239535	5	0.000542119	0.967004	2.93893e-07
CA9	MCAM	34811	59	0.143276	2.97798e-33	0.0205279	50	0.11511	5.6945e-22	0.0132502	1	0.00281238	0.814504	7.90945e-06
CA9	PTPN1	34574	51	0.116116	3.45356e-22	0.0134829	61	0.0460595	0.000127515	0.00212148	3	-0.0165093	1.83012	0.000272558
CA9	TIMP3	34888	49	0.127334	1.2963e-26	0.0162139	78	0.472297	0	0.223065	3	0.00791207	0.508757	6.26009e-05
CA9	TNPO1	29382	60	0.116981	2.33641e-19	0.0136846	62	0.00173108	0.894456	2.99663e-06	3	-0.00555996	1.32997	3.09132e-05
CABP2	MXRA8	28769	63	0.00665304	0.613896	4.4263e-05	32	0.0396089	0.00265752	0.00156887	5	-0.00417483	1.24844	1.74292e-05
CACNA1C	EFEMP1	28643	72	0.0432622	0.00105641	0.00187162	22	0.153595	1.40858e-31	0.0235914	13	0.00833613	0.528183	6.94911e-05
CACNB3	CIAPIN1	29710	39	0.0741509	1.04936e-08	0.00549836	46	0.0514334	7.29356e-05	0.00264539	10	0.00128733	0.92097	1.65722e-06
CACYBP	GH1	28807	35	0.0745864	1.44582e-08	0.00556314	50	0.0121331	0.357178	0.000147213	26	0.00399709	0.761646	1.59767e-05
CACYBP	HSP90B1	28053	38	0.0663337	6.60056e-07	0.00440016	45	0.0407895	0.00224518	0.00166379	1	0.00713513	0.593128	5.091e-05
CACYBP	LGALS9	28862	38	0.0831059	2.55816e-10	0.00690659	59	0.346646	1.20432e-162	0.120163	6	0.0116197	0.377434	0.000135019
CACYBP	MAPT	28209	35	0.0573505	1.63259e-05	0.00328908	17	0.0366518	0.00590329	0.00134335	2	-0.00155044	1.09268	2.40387e-06
CACYBP	PRDX1	28092	40	0.0564046	2.33546e-05	0.00318148	35	0.0638518	1.67011e-06	0.00407705	3	0.00317075	0.812187	1.00537e-05
CACYBP	PRKAB1	28349	33	0.0564799	2.09063e-05	0.00318998	20	0.157834	6.02798e-33	0.0249117	39	-0.0176623	1.81637	0.000311957
CACYBP	S100A4	29003	54	0.0606719	3.76598e-06	0.00368108	61	0.114239	2.61694e-18	0.0130506	6	0.042973	0.00106212	0.00184668
CACYBP	SNCA	29738	33	0.0793104	9.09539e-10	0.00629014	55	0.0363441	0.00506174	0.00132089	11	0.0502216	0.000106818	0.00252221
CADPS	DKK3	29121	73	0.0498911	0.000139531	0.00248912	69	0.303657	1.71692e-124	0.0922078	1	0.0304179	0.0202659	0.000925251
CADPS	OXCT1	28757	71	0.05031	0.000135157	0.0025311	30	0.0484521	0.000237158	0.00234761	3	0.00628502	0.633699	3.95014e-05
CALB1	CASP3	34656	42	0.0737257	7.99068e-10	0.00543547	40	0.0942722	3.70528e-15	0.00888726	20	0.00229385	0.848576	5.26177e-06
CALCOCO1	PCBD1	28999	36	0.0680556	2.13236e-07	0.00463157	39	0.14374	3.78787e-28	0.0206612	3	0.0169812	0.196029	0.00028836
CALCOCO1	TBC1D17	33924	41	0.0810913	2.24898e-11	0.00657579	44	0.290193	9.32626e-132	0.0842119	5	0.0328494	0.00681241	0.00107909
CALCOCO2	CASP9	28528	43	0.0398333	0.00261935	0.00158669	25	0.0495104	0.000183241	0.00245128	5	0.0109257	0.409326	0.000119372
CALCOCO2	CSNK1D	28528	41	0.0338098	0.0106532	0.0011431	71	0.0316389	0.0168572	0.00100102	7	0.015176	0.251763	0.00023031
CALCOCO2	GABARAP	29248	41	0.0376196	0.00400837	0.00141523	64	0.0521792	6.53898e-05	0.00272267	1	-0.0128011	1.67234	0.000163869
CALCOCO2	GART	29341	39	0.0350322	0.00727863	0.00122726	23	0.085708	4.82678e-11	0.00734586	8	0.0426946	0.00107044	0.00182283
CALCOCO2	LGALS8	29131	51	0.0366507	0.00514478	0.00134328	22	0.19306	4.94544e-50	0.037272	13	0.0307284	0.0190018	0.000944235
CALCOCO2	NFU1	29255	43	0.0473993	0.000286815	0.0022467	28	0.102498	3.86365e-15	0.0105058	2	0.0270137	0.038804	0.000729738
CALCOCO2	PDCD5	29131	42	0.0528104	5.50991e-05	0.00278894	19	0.312463	3.97869e-132	0.097633	23	0.0206654	0.114754	0.000427058
CALCOCO2	RNF31	28528	43	0.042699	0.00125585	0.00182321	66	0.02042	0.123031	0.000416977	5	0.00148765	0.910554	2.21309e-06
CALCOCO2	SEPTIN9	28818	40	0.0415079	0.00162312	0.0017229	60	0.0731813	2.67052e-08	0.0053555	4	0.015117	0.25121	0.000228524
CALCOCO2	SHC1	28324	45	0.0398224	0.00272167	0.00158582	2	0.010685	0.4214	0.00011417	2	0.0243858	0.0664864	0.000594666
CALCOCO2	TNF	28309	34	0.0274766	0.0387097	0.000754961	38	0.0698037	1.46221e-07	0.00487255	1	-0.00406972	1.2405	1.65627e-05
CAMKK1	HSPB1	33121	37	0.173906	3.88763e-46	0.0302432	59	0.34701	8.97814e-187	0.120416	2	0.0363983	0.00304846	0.00132484
CAMKK1	PARK7	33702	45	0.18692	4.77799e-54	0.034939	19	0.106372	2.02132e-18	0.011315	20	0.0225502	0.0641399	0.000508511
CAMKK1	PRKAB1	33334	37	0.200098	3.59724e-61	0.0400392	21	0.142734	1.11431e-31	0.0203729	6	0.0190337	0.120216	0.000362283
CAMKK1	SNCA	28253	36	0.182845	1.1415e-43	0.0334324	60	0.039378	0.00307241	0.00155063	14	0.00595033	0.654752	3.54064e-05
CAMKK1	SOD1	32904	43	0.181233	1.06778e-49	0.0328456	45	0.0543276	1.03695e-05	0.00295149	2	-0.00131158	1.08471	1.72025e-06
CAMLG	CKAP4	28993	61	0.0402528	0.00217225	0.00162028	49	0.207057	3.57038e-57	0.0428728	9	0.00732305	0.577187	5.3627e-05
CAMLG	EGFR	29121	62	0.0416347	0.00148267	0.00173345	48	0.171199	1.50045e-39	0.029309	3	0.00549538	0.675001	3.01992e-05
CAMLG	HRAS	29034	63	0.0266764	0.0420944	0.000711628	38	0.0222914	0.0894346	0.000496908	6	0.00975349	0.457454	9.51307e-05
CAMLG	LAMP3	29094	61	0.0507404	0.000107976	0.00257459	54	0.199151	4.06574e-53	0.0396611	3	0.00562876	0.667742	3.1683e-05
CAMLG	STX6	28202	64	0.0270908	0.0419072	0.000733912	53	0.0166173	0.212117	0.000276134	11	0.00775965	0.560143	6.02122e-05
CAMLG	STX7	28478	61	0.0292719	0.0271746	0.000856845	72	0.461144	6.24619e-298	0.212654	5	0.0389224	0.003306	0.00151495
CAMSAP1	CENPJ	29667	74	0.0374979	0.00386818	0.00140609	46	0.0250681	0.0535087	0.00062841	1	-0.0147216	1.74311	0.000216725
CAMSAP1	CEP170	29341	73	0.0449974	0.000564872	0.00202477	39	0.0731178	2.05448e-08	0.00534622	8	0.00456771	0.726469	2.08639e-05
CAMSAP1	KRT8	29267	73	0.0504724	0.000111992	0.00254746	67	0.0199294	0.127378	0.000397181	2	0.0076375	0.559092	5.83315e-05
CAMSAP1	SRPK2	29530	76	0.0562523	1.52166e-05	0.00316432	47	0.0294467	0.0236355	0.000867106	2	-0.00140979	1.08626	1.98751e-06
CANT1	CDH1	33353	39	0.118044	3.93808e-22	0.0139344	39	0.0413276	0.000735389	0.00170797	3	-0.00598458	1.37493	3.58152e-05
CANT1	ENTPD6	33869	41	0.133632	2.31279e-28	0.0178574	96	0.532319	0	0.283364	21	0.0213856	0.078429	0.000457345
CANT1	TMEM132A	28830	49	0.127954	1.77175e-22	0.0163722	72	0.463413	5.82708e-305	0.214752	3	0.0112029	0.395033	0.000125505
CAPG	CDH1	32988	70	0.658616	0	0.433775	39	0.0525532	1.94938e-05	0.00276184	22	-0.00435244	1.27625	1.89437e-05
CAPG	MIF	34184	60	0.657276	0	0.432012	38	0.10318	1.20758e-17	0.0106461	7	-0.0129784	1.71669	0.000168439
CAPG	PRDX6	34860	67	0.639008	0	0.408332	31	0.0978033	2.73229e-16	0.00956548	13	0.0144668	0.227124	0.000209288
CAPN3	PSMD1	30102	48	0.0521884	5.09667e-05	0.00272363	68	0.0547882	2.10685e-05	0.00300175	7	0.0107489	0.404371	0.000115538
CAPN3	TTN	29021	47	0.0503564	0.000124062	0.00253576	42	0.00578402	0.659532	3.34549e-05	10	0.00611474	0.641395	3.739e-05
CAPS	CDH1	28370	47	0.155709	3.97965e-32	0.0242453	40	0.0436697	0.00100079	0.00190704	1	-0.0060571	1.35173	3.66884e-05
CAPS	IGSF8	29499	43	0.121569	7.25868e-21	0.0147791	21	0.107089	1.62455e-16	0.0114681	15	0.0320557	0.0138108	0.00102757
CARHSP1	FKBP7	34250	34	0.0820304	1.05022e-11	0.00672899	39	0.0536705	8.81291e-06	0.00288053	10	0.0311231	0.00999364	0.000968648
CARHSP1	GORASP2	28840	45	0.071333	5.85136e-08	0.00508839	60	0.0595416	6.03779e-06	0.0035452	11	0.0459389	0.000482982	0.00211038
CARHSP1	HSPB1	33120	44	0.0894311	3.05709e-13	0.00799793	63	0.34448	6.50502e-184	0.118666	12	0.0310888	0.0113936	0.000966514
CARHSP1	PNMA1	28226	40	0.0699691	1.42275e-07	0.00489567	56	0.0793991	2.32049e-09	0.00630421	12	0.03275	0.0138655	0.00107256
CARHSP1	SRPK2	33647	33	0.0807289	3.31551e-11	0.00651716	57	0.0299292	0.0140807	0.000895755	18	0.0274982	0.0240897	0.000756149
CARHSP1	TK1	28466	41	0.0656898	7.02407e-07	0.00431515	69	0.0815563	7.1606e-10	0.00665143	2	0.0327127	0.0135734	0.00107012
CARHSP1	TSC22D1	28930	41	0.0934828	1.04148e-12	0.00873904	54	0.0457617	0.000497732	0.00209414	12	0.0417757	0.00148091	0.00174521
CASC3	MNDA	28787	58	-0.00200626	1.12096	4.02507e-06	51	0.0452328	0.000596843	0.00204601	2	-5.56735e-05	1.00337	3.09954e-09
CASC3	NBN	28350	5	0.0212631	0.109393	0.00045212	38	0.0312815	0.0184961	0.000978531	1	-0.00398842	1.23602	1.59075e-05
CASC3	PAIP2B	28337	6	0.00355269	0.789172	1.26216e-05	64	0.0186467	0.16046	0.000347699	10	0.0176067	0.185094	0.000309996
CASP1	IL18	33513	7	0.0458889	0.000171273	0.00210579	24	0.222485	6.03185e-76	0.0494997	2	0.00395578	0.746102	1.56482e-05
CASP10	CASP3	34009	27	0.144468	4.8223e-33	0.020871	37	0.100381	1.06129e-16	0.0100764	4	0.0144849	0.232327	0.000209813
CASP10	CASP7	28915	27	0.126707	3.94519e-22	0.0160548	43	0.0858949	6.04394e-11	0.00737793	12	0.0147766	0.261217	0.000218348
CASP10	CASP8	33942	26	0.144221	7.09956e-33	0.0207997	21	0.172689	1.3631e-46	0.0298214	14	0.00270849	0.82345	7.33591e-06
CASP10	CASP9	28115	31	0.117425	1.01067e-18	0.0137886	26	0.0740846	2.67062e-08	0.00548852	3	0.0209465	0.116291	0.000438757
CASP10	FADD	33634	28	0.160312	5.8334e-40	0.0256998	42	0.07702	2.53561e-10	0.00593208	6	0.00903959	0.458552	8.17142e-05
CASP10	FAS	33915	27	0.143592	1.4066e-32	0.0206188	54	0.26178	1.08796e-106	0.0685287	5	0.011437	0.346295	0.000130806
CASP10	SERPINB9	33651	24	0.141335	2.26661e-31	0.0199757	62	0.146329	1.57582e-33	0.0214122	13	0.0187056	0.124933	0.000349899
CASP2	CASP7	29521	58	0.0474856	0.000262277	0.00225489	52	0.103357	1.70218e-15	0.0106826	4	0.0172525	0.18502	0.000297649
CASP2	CASP8	34599	51	0.0408237	0.000682446	0.00166657	23	0.174281	2.56769e-48	0.030374	8	0.0266567	0.0266019	0.000710578
CASP2	TNFRSF1A	34388	50	0.0341473	0.0046248	0.00116604	70	0.0700934	5.92775e-09	0.00491308	14	0.0163616	0.174885	0.000267701
CASP2	TRAF2	35081	50	0.044704	0.000179906	0.00199844	54	0.0627064	1.46724e-07	0.00393209	13	0.0156128	0.19101	0.000243759
CASP2	TRAF3	28701	52	0.0495981	0.000170468	0.00245997	60	0.0455941	0.000549519	0.00207882	11	0.00752659	0.568597	5.66495e-05
CASP3	CASP7	29847	34	0.10793	6.20386e-17	0.0116489	46	0.109487	2.20194e-17	0.0119874	9	-0.00907949	1.51691	8.24371e-05
CASP3	CASP8	35014	38	0.0943249	2.59158e-15	0.00889719	21	0.171091	3.85006e-47	0.0292721	3	0.0188323	0.115094	0.000354654
CASP3	CASP9	29034	23	0.0819299	4.05249e-10	0.00671251	29	0.076018	6.65133e-09	0.00577874	6	0.0102016	0.437048	0.000104073
CASP3	CDH1	33828	41	0.0952174	4.22791e-15	0.00906635	36	0.0553741	5.18525e-06	0.00306629	17	0.00222457	0.854848	4.94873e-06
CASP3	DBNL	34992	40	0.104584	1.76525e-18	0.0109378	43	0.0509067	2.03923e-05	0.00259149	3	0.0168826	0.157907	0.000285022
CASP3	FADD	35010	38	0.0837762	2.19785e-12	0.00701846	43	0.0859315	5.90679e-13	0.00738423	6	0.00653906	0.584321	4.27593e-05
CASP3	GLRX	34790	41	0.104995	1.62326e-18	0.0110239	46	0.513969	0	0.264164	20	0.0848295	1.36531e-12	0.00719604
CASP3	HIP1	28910	33	0.0997337	2.93824e-14	0.00994681	40	0.0212848	0.105594	0.000453043	5	-0.00292016	1.17569	8.52732e-06
CASP3	HSPB1	34469	40	0.102116	1.91572e-17	0.0104277	63	0.346181	2.67934e-193	0.119841	2	0.00213834	0.859114	4.5725e-06
CASP3	IL18	34692	39	0.100624	4.4168e-17	0.0101252	21	0.228731	4.86756e-83	0.0523178	11	0.0576299	1.56001e-06	0.00332121
CASP3	MAPK9	34759	37	0.0901427	5.09668e-14	0.00812571	27	0.0925643	1.05417e-14	0.00856814	5	0.00989563	0.40943	9.79235e-05
CASP3	MYL3	29157	32	0.107698	1.63596e-16	0.0115988	54	0.0434992	0.000892131	0.00189218	4	0.0222706	0.0890458	0.00049598
CASP3	NFKB1	28910	35	0.120513	3.74011e-20	0.0145234	48	0.0930124	1.37598e-12	0.0086513	7	0.00251333	0.84847	6.31681e-06
CASP3	NMT1	29866	34	0.104345	6.23152e-16	0.0108879	52	0.0114143	0.377777	0.000130286	1	0.00592356	0.64716	3.50885e-05
CASP3	NUCB2	35059	38	0.115314	3.45633e-22	0.0132973	56	0.327026	2.06697e-174	0.106946	15	0.0195006	0.102536	0.000380272
CASP3	PDE5A	29236	34	0.104942	8.62742e-16	0.0110128	29	0.130567	1.18767e-23	0.0170476	8	0.0115771	0.376108	0.000134029
CASP3	PLA2G4A	34992	40	0.103866	3.01655e-18	0.0107882	36	0.0384192	0.00130656	0.00147604	5	-0.00406722	1.26628	1.65423e-05
CASP3	PSIP1	34759	37	0.0974157	3.96224e-16	0.00948982	66	0.0240197	0.0452293	0.000576946	5	-0.00581354	1.37205	3.37973e-05
CASP3	RET	34656	39	0.11402	1.70212e-21	0.0130005	60	0.353018	1.47915e-202	0.124622	6	0.0184627	0.124311	0.000340873
CASP3	SLK	29398	33	0.109117	4.87092e-17	0.0119065	60	0.0234325	0.0724081	0.000549083	4	0.0301974	0.0205905	0.000911883
CASP3	SPP1	35529	36	0.0876419	1.35798e-13	0.0076811	42	0.115613	1.42391e-22	0.0133664	3	-0.00454404	1.29825	2.06483e-05
CASP3	STK24	34009	37	0.105639	2.44384e-18	0.0111595	63	0.0239546	0.0482215	0.000573822	1	0.0220438	0.0690952	0.000485928
CASP3	TFAP2A	28935	33	0.0725666	3.26855e-08	0.00526592	77	0.0379876	0.00384968	0.00144306	4	0.0191313	0.145619	0.000366008
CASP3	TNFRSF10B	34576	38	0.0943241	3.84835e-15	0.00889704	59	0.33003	2.24062e-175	0.10892	20	0.00347326	0.772755	1.20635e-05
CASP3	TNFRSF1A	34817	37	0.11057	2.17804e-20	0.0122258	69	0.0677568	1.5188e-08	0.00459098	26	0.00103688	0.931064	1.07511e-06
CASP3	TNFSF10	35232	38	0.0831039	2.81567e-12	0.00690626	45	0.165695	1.49489e-44	0.0274549	8	-0.00251274	1.16702	6.31386e-06
CASP3	TP53	33990	39	0.123391	1.7752e-24	0.0152253	38	0.0339936	0.00506198	0.00115556	1	-0.0143208	1.76224	0.000205086
CASP3	TRAF2	34759	37	0.0809516	1.38916e-11	0.00655317	54	0.051807	1.55035e-05	0.00268396	11	0.0118397	0.323662	0.000140177
CASP3	TXN	29457	22	0.0860872	3.63297e-11	0.007411	43	0.0590709	5.70975e-06	0.00348937	14	0.0164125	0.207842	0.000269369
CASP3	ZBTB16	33990	39	0.0989063	2.99884e-16	0.00978247	50	0.280457	4.38635e-123	0.0786562	3	0.0168315	0.16526	0.000283298
CASP7	CASP8	29746	46	0.0903268	2.95825e-12	0.00815894	25	0.168672	3.25463e-39	0.0284503	9	0.00796055	0.539297	6.33704e-05
CASP7	CASP9	29185	43	0.0886161	1.18368e-11	0.00785281	32	0.0731042	2.25157e-08	0.00534423	10	0.020478	0.117735	0.000419347
CASP7	CLSPN	28861	41	0.0853066	8.49925e-11	0.00727722	15	0.0225854	0.0862087	0.000510101	4	-0.0039363	1.23505	1.54945e-05
CASP7	EIF2AK2	29986	41	0.0903692	2.3644e-12	0.00816659	18	0.109949	1.35869e-17	0.0120887	11	0.00878117	0.496576	7.71089e-05
CASP7	GBP2	29044	45	0.106992	2.94335e-16	0.0114473	22	0.0762699	5.89272e-09	0.0058171	26	0.0409926	0.0017799	0.00168039
CASP7	GZMB	29521	41	0.0975942	5.68009e-14	0.00952463	38	0.245237	1.35931e-81	0.0601413	6	0.00144457	0.911637	2.08678e-06
CASP7	LYN	29501	41	0.1014	5.84905e-15	0.010282	36	0.00407254	0.754468	1.65856e-05	6	-0.0241661	1.93656	0.000583999
CASP7	MAPT	28915	41	0.116787	5.11243e-19	0.0136393	5	0.0317072	0.0158961	0.00100535	8	0.00669911	0.610517	4.4878e-05
CASP7	NUCB2	29795	45	0.0937304	4.17017e-13	0.00878538	42	0.336275	1.8174e-157	0.113081	16	0.0255796	0.0483231	0.000654317
CASP7	PARP1	29521	40	0.0801738	6.873e-10	0.00642784	28	0.0652264	5.27278e-07	0.00425448	11	0.0116321	0.371522	0.000135307
CASP8	CASP9	28902	20	0.162809	1.25986e-35	0.0265069	25	0.0484897	0.000226142	0.00235125	11	0.0240463	0.0675467	0.000578224
CASP8	CEBPB	34003	21	0.153757	3.01304e-37	0.0236411	47	0.0459553	0.000150114	0.00211189	3	-0.00134625	1.08838	1.8124e-06
CASP8	EIF2AK2	29568	25	0.179766	3.93491e-44	0.0323159	14	0.12548	3.48697e-22	0.0157451	5	0.0163132	0.209755	0.000266121
CASP8	MAPT	33942	21	0.176497	1.27085e-48	0.0311512	42	0.0259783	0.0323305	0.000674871	13	0.00927881	0.444658	8.60963e-05
CASP8	NFKB1	28816	25	0.181523	7.00523e-44	0.0329506	51	0.0803756	9.94885e-10	0.00646023	11	0.0214694	0.103172	0.000460933
CASP8	NMT1	29762	27	0.149665	3.68365e-31	0.0223998	49	-0.0134236	1.69954	0.000180192	2	0.00184126	0.887063	3.39023e-06
CASP8	NUCB2	35255	19	0.192656	6.27147e-60	0.0371164	48	0.3206	2.85808e-168	0.102784	13	0.0489053	3.98551e-05	0.00239173
CASP8	OTUD7B	29762	21	0.165615	7.23992e-38	0.0274284	2	0.0213075	0.100239	0.000454008	9	0.0108169	0.404074	0.000117006
CASP8	PARK7	34686	23	0.154776	1.88292e-38	0.0239557	18	0.107595	2.56599e-19	0.0115767	13	0.0163473	0.173389	0.000267235
CASP8	PTPN6	34720	25	0.160409	3.00408e-41	0.0257312	52	0.0322415	0.00721141	0.00103951	6	0.0247046	0.0395334	0.000610315
CASP8	RNF31	28902	21	0.178659	1.16256e-42	0.0319192	64	0.0264355	0.0444618	0.000698836	12	0.00114063	0.93091	1.30104e-06
CASP8	S100A14	29762	25	0.180906	5.80507e-45	0.0327268	36	0.149671	3.66466e-31	0.0224014	2	-0.00744391	1.43415	5.54118e-05
CASP8	SERPINB9	34469	20	0.169245	1.84008e-45	0.0286438	67	0.135393	1.45594e-29	0.0183313	17	0.0310127	0.0100254	0.000961786
CASP8	SRC	34811	21	0.173677	2.81417e-48	0.0301638	63	0.0501727	2.81142e-05	0.0025173	14	0.0148129	0.216528	0.000219422
CASP8	STK24	33942	21	0.164114	3.43765e-42	0.0269335	59	0.0226338	0.0622263	0.00051229	3	0.019599	0.106397	0.000384119
CASP8	TNFRSF1A	34686	23	0.174419	1.63557e-48	0.0304219	69	0.0641297	9.00104e-08	0.00411262	21	0.0087814	0.464612	7.7113e-05
CASP8	TP53	34011	22	0.166955	1.04101e-43	0.0278741	42	0.0402909	0.000888328	0.00162335	2	0.0014211	0.906716	2.01951e-06
CASP8	USO1	34659	24	0.156398	3.34073e-39	0.0244604	63	0.024904	0.038147	0.000620209	2	-0.00500536	1.32306	2.50536e-05
CASP9	HSPB1	28230	28	0.0736417	3.02948e-08	0.0054231	63	0.348632	4.5738e-161	0.121545	10	0.0312753	0.0187696	0.000978143
CASP9	LYN	28642	28	0.0673052	3.42236e-07	0.00452999	37	0.0318452	0.0159419	0.00101412	4	0.00846371	0.521889	7.16344e-05
CASP9	MAP2K1	29120	28	0.0754356	8.22128e-09	0.00569053	52	0.0760565	6.19394e-09	0.00578459	16	0.0190156	0.146781	0.000361591
CASP9	P4HB	28678	27	0.0565684	1.8158e-05	0.00319999	51	0.0361582	0.00617111	0.00130741	6	-0.00338189	1.20209	1.14372e-05
CASQ2	EPB41L5	28392	58	0.0409558	0.00202368	0.00167738	61	0.0297084	0.0251816	0.00088259	1	0.00147827	0.911325	2.18529e-06
CAT	CD274	28980	26	0.173884	1.41175e-40	0.0302357	80	0.313268	3.68508e-132	0.0981367	22	0.0171424	0.191931	0.000293861
CAT	DAG1	29327	31	0.196684	3.11688e-52	0.0386846	3	0.031688	0.0152299	0.00100413	4	0.0747209	1.00926e-08	0.00558322
CAT	ECI2	28694	33	0.180697	2.60353e-43	0.0326514	13	0.199433	1.47456e-52	0.0397736	10	0.052997	5.90815e-05	0.00280868
CAT	ENO1	29083	26	0.177018	3.76351e-42	0.0313354	66	0.0493381	0.000167123	0.00243425	5	0.0760742	6.29252e-09	0.00578728
CAT	ENO3	28929	22	0.186018	3.36365e-46	0.0346027	41	0.0800752	1.06777e-09	0.00641204	5	0.0127464	0.332391	0.00016247
CAT	GNAS	29668	25	0.178952	6.95539e-44	0.0320237	55	0.065492	4.44253e-07	0.00428921	2	0.0228362	0.0786043	0.000521494
CAT	GRPEL1	29073	29	0.168644	2.37614e-38	0.0284409	68	0.0426841	0.00113222	0.00182193	37	0.0347036	0.00813632	0.00120434
CAT	HMGCL	28929	22	0.172605	6.319e-40	0.0297923	72	0.0357544	0.00653346	0.00127838	3	0.0376681	0.00416478	0.00141889
CAT	HSDL2	28929	26	0.163792	4.51131e-36	0.0268279	44	0.492129	0	0.242191	11	0.0288928	0.0279816	0.000834792
CAT	NFKB1	28694	24	0.176772	1.69877e-41	0.0312484	41	0.0675486	3.0309e-07	0.00456282	6	0.0674992	3.09188e-07	0.00455614
CAT	NT5E	29304	27	0.170626	1.58539e-39	0.0291134	47	0.512678	0	0.262839	1	-0.00999072	1.55552	9.98145e-05
CAT	PCNA	28590	28	0.178662	3.1856e-42	0.0319202	68	0.0520064	8.34069e-05	0.00270466	9	0.0413423	0.00176688	0.00170919
CAT	PECR	28929	23	0.191175	9.59778e-49	0.036548	20	0.228846	1.2903e-69	0.0523703	14	0.0287477	0.0287785	0.000826431
CAT	PRDX1	28368	28	0.182055	1.80288e-43	0.0331441	38	0.0657119	7.2837e-07	0.00431806	16	0.0363109	0.00623398	0.00131848
CAT	PRDX2	29599	25	0.175691	3.04675e-42	0.0308672	47	0.143222	1.68539e-28	0.0205125	7	0.00962959	0.458867	9.2729e-05
CAT	PRDX5	29486	27	0.177029	1.01719e-42	0.0313393	73	0.104846	6.92243e-16	0.0109927	10	0.0480464	0.000223437	0.00230846
CAT	PTEN	28508	27	0.181897	1.33116e-43	0.0330863	52	0.0251106	0.0579785	0.000630544	6	0.0605432	4.77337e-06	0.00366548
CAT	RAB6A	29123	25	0.181269	3.31374e-44	0.0328585	33	0.0456185	0.000496856	0.00208105	2	0.00742552	0.571009	5.51383e-05
CAT	RNF4	29166	27	0.156471	2.72685e-33	0.0244832	61	0.0284074	0.0300398	0.000806983	1	0.0234865	0.072874	0.000551613
CAT	RPA2	28892	22	0.1642	3.33096e-36	0.0269615	36	0.0657855	5.5891e-07	0.00432773	1	0.0258396	0.049524	0.000667685
CAT	SNX5	28929	23	0.16886	2.91177e-38	0.0285135	69	0.0188436	0.151845	0.000355081	3	0.0261172	0.0469929	0.000682109
CAT	SOD1	28509	25	0.187557	2.70064e-46	0.0351777	41	0.021267	0.108364	0.000452284	18	0.0306495	0.0206553	0.000939392
CAT	SOD2	29194	24	0.18645	8.08343e-47	0.0347634	51	0.150565	6.0041e-31	0.0226699	22	0.0326285	0.0126608	0.00106462
CAT	SORD	29264	22	0.163515	2.37232e-36	0.0267372	55	0.130266	1.43924e-23	0.0169692	9	0.00517275	0.692381	2.67574e-05
CBLN4	CELSR2	29180	81	0.257138	8.84437e-89	0.0661201	65	0.302235	1.53585e-123	0.091346	21	0.0112668	0.389481	0.000126942
CBLN4	GUSB	34855	81	0.259068	2.69176e-107	0.0671163	45	0.123167	5.66204e-25	0.0151702	2	0.0219767	0.0665378	0.000482976
CBLN4	NCLN	34147	54	0.243082	2.02278e-92	0.059089	76	0.0445165	0.000233334	0.00198171	2	-0.0035753	1.23231	1.27828e-05
CBS	GABARAP	29248	24	0.101835	5.86333e-15	0.0103704	64	0.0319527	0.0145333	0.00102098	11	0.00709744	0.58734	5.03737e-05
CBX2	NPM1	7831	3	0.0104814	0.67854	0.000109859	64	0.0263316	0.297707	0.000693356	7	0.0240993	0.340564	0.000580776
CC2D1A	EBAG9	34878	47	0.0914985	1.91327e-14	0.00837198	32	0.0503542	2.58414e-05	0.00253555	16	0.00498576	0.677175	2.48578e-05
CC2D1A	JUN	33634	45	0.0928184	2.39727e-14	0.00861526	74	0.00501103	0.681152	2.51105e-05	11	0.000679409	0.955573	4.61596e-07
CC2D1A	PARD3	28941	44	0.0648977	7.75284e-07	0.00421171	46	0.0697224	1.09793e-07	0.00486121	8	0.00160327	0.90294	2.57047e-06
CC2D1A	STX7	28545	46	0.0797544	1.59582e-09	0.00636077	74	0.460473	1.10079e-297	0.212036	7	0.0603131	5.10844e-06	0.00363767
CCDC50	EGFR	29866	40	0.152076	3.0935e-32	0.023127	47	0.156236	5.95869e-34	0.0244098	1	0.00419821	0.74564	1.7625e-05
CCDC50	TANK	29058	42	0.146783	2.3749e-29	0.0215451	45	0.0156593	0.232664	0.000245214	3	-0.0113775	1.61414	0.000129447
CCDC80	TFAP2A	28597	36	0.0835942	2.42885e-10	0.006988	79	0.0348599	0.00837734	0.00121521	2	0.00138166	0.916801	1.90898e-06
CCL11	CCL13	35463	48	0.0975476	1.82477e-16	0.00951554	65	0.222399	3.39972e-80	0.0494612	3	-0.00972996	1.58737	9.46722e-05
CCL11	CCL14	34690	51	0.084579	1.70928e-12	0.0071536	64	0.359988	2.42284e-211	0.129592	17	0.0364929	0.00236475	0.00133173
CCL11	CCL2	34557	50	0.106838	5.31082e-19	0.0114143	69	0.0733891	1.00793e-09	0.00538596	7	0.0179065	0.13663	0.000320642
CCL11	CCL8	35144	56	0.101634	1.3322e-17	0.0103294	87	0.597338	0	0.356813	35	0.0150206	0.208004	0.000225618
CCL11	CXCL1	34839	49	0.0940444	3.66809e-15	0.00884435	80	0.471667	0	0.22247	57	0.0492737	3.87906e-05	0.0024279
CCL11	CXCL11	35162	59	0.0927946	6.34356e-15	0.00861084	44	0.169175	2.63341e-46	0.0286203	18	0.0311047	0.0090936	0.000967503
CCL11	CXCL3	34888	57	0.0903763	3.93522e-14	0.00816787	61	0.0189589	0.113315	0.000359441	3	-0.0191729	1.8907	0.000367601
CCL13	CCL21	34993	80	0.234474	5.05857e-88	0.0549781	39	0.0923594	9.83237e-15	0.00853025	6	0.00461178	0.699699	2.12685e-05
CCL13	CCL8	35087	65	0.237504	1.43664e-90	0.0564084	82	0.591897	0	0.350342	13	0.0338022	0.00462823	0.00114259
CCL13	PF4	29668	65	0.209376	9.09443e-60	0.0438381	63	0.0632846	1.0694e-06	0.00400494	15	0.0126631	0.329451	0.000160354
CCL14	DNLZ	28473	66	0.36673	8.59276e-181	0.134491	72	0.045044	0.000674008	0.00202897	1	-0.00131533	1.07905	1.73009e-06
CCL14	PDIA5	28349	64	0.343759	5.44751e-157	0.11817	47	0.159775	9.92872e-34	0.025528	9	0.00941791	0.478349	8.86971e-05
CCL14	RBPMS	28575	57	0.348948	2.5395e-163	0.121765	62	0.0301718	0.022552	0.00091034	10	0.000410563	0.975245	1.68562e-07
CCL14	VWA1	34534	62	0.351804	2.28852e-200	0.123766	68	0.285982	4.05822e-130	0.0817856	4	0.0235079	0.0507634	0.000552619
CCL15	CCL2	34525	51	0.621518	0	0.386284	66	0.0544359	6.01217e-06	0.00296327	4	-0.00640211	1.40521	4.0987e-05
CCL16	CCL19	35155	53	0.603461	0	0.364166	36	0.050928	1.93397e-05	0.00259366	5	-0.00393425	1.25847	1.54783e-05
CCL16	CCL21	34992	55	0.594085	0	0.352937	38	0.092408	9.52096e-15	0.00853923	3	0.00798163	0.504397	6.37065e-05
CCL16	CCL25	35232	56	0.591142	0	0.349449	36	0.533563	0	0.284689	23	0.012456	0.295831	0.000155151
CCL16	CCL5	35122	62	0.593901	0	0.352719	29	0.12814	4.19143e-27	0.0164199	2	0.0275145	0.0211107	0.000757049
CCL16	CXCL10	34992	53	0.598422	0	0.358109	58	0.081929	6.69556e-12	0.00671236	26	0.0140382	0.240314	0.000197072
CCL16	CXCL13	35155	53	0.592956	0	0.351597	49	0.0177996	0.135603	0.000316825	1	0.0357655	0.0027051	0.00127917
CCL16	CXCL3	34830	58	0.602272	0	0.362732	59	0.0386026	0.0012708	0.00149016	6	0.0145263	0.225416	0.000211014
CCL16	CXCL6	35232	56	0.583372	0	0.340323	63	0.40758	3.10588e-280	0.166121	5	0.0621538	1.77629e-07	0.0038631
CCL17	CCL25	34829	29	0.196275	1.93448e-61	0.0385238	34	0.536166	0	0.287474	2	0.00717595	0.549319	5.14943e-05
CCL17	CX3CL1	34155	34	0.182209	4.50666e-52	0.0332003	37	0.190754	5.46891e-57	0.0363872	1	0.0223697	0.0644947	0.000500403
CCL17	CXCL8	34128	26	0.20154	1.74762e-63	0.0406186	42	0.0861738	9.95771e-13	0.00742593	4	0.0163313	0.177327	0.000266712
CCL18	MAPT	33154	61	0.402997	2.07748e-257	0.162407	41	0.02628	0.0323703	0.000690637	4	0.00136519	0.911506	1.86374e-06
CCL18	PZP	29213	57	0.399048	2.88612e-222	0.15924	70	0.388994	2.32597e-210	0.151316	12	0.022049	0.0919664	0.000486158
CCL18	SRC	34073	66	0.397541	8.50813e-257	0.158039	59	0.0420701	0.000513411	0.00176989	1	0.00423747	0.726543	1.79562e-05
CCL19	CCL21	34925	36	0.0524144	1.17146e-05	0.00274727	43	0.0987704	1.29949e-16	0.00975559	10	0.0110726	0.354825	0.000122603
CCL19	CCL22	34426	39	0.0404744	0.000781777	0.00163818	62	0.165292	2.28559e-43	0.0273215	15	0.0233422	0.0527753	0.00054486
CCL19	CXCL8	34588	35	0.0534885	8.54964e-06	0.00286101	41	0.0914519	2.52668e-14	0.00836345	5	0.0109732	0.361512	0.000120412
CCL19	SUSD1	34103	39	0.0428878	0.000395911	0.00183936	42	0.137585	3.53964e-30	0.0189297	8	-0.000290352	1.01913	8.43045e-08
CCL19	TXNDC15	34923	36	0.0419404	0.000455089	0.001759	52	0.576771	0	0.332665	1	0.000222462	0.98517	4.94895e-08
CCL2	CCL8	34476	66	0.0803685	2.33954e-11	0.00645909	89	0.592647	0	0.35123	1	0.00853089	0.478786	7.27761e-05
CCL2	CXCL9	34319	68	0.0766126	2.08395e-10	0.0058695	26	0.11363	3.64614e-21	0.0129117	13	0.00552481	0.64723	3.05236e-05
CCL2	MMP3	34343	67	0.05663	2.65255e-06	0.00320696	85	0.465478	0	0.21667	2	0.0184933	0.125411	0.000342002
CCL2	PF4	29167	68	0.0633921	1.2639e-06	0.00401856	56	0.0814873	4.58904e-10	0.00664018	26	0.0286766	0.0285147	0.000822349
CCL20	CXCL11	35162	59	0.0689364	7.1802e-09	0.00475222	44	0.187867	7.09571e-57	0.0352942	2	-0.00583899	1.37555	3.40938e-05
CCL20	CXCL5	34696	58	0.0758284	2.54008e-10	0.00574995	48	0.276119	1.19958e-121	0.0762415	6	-0.0110079	1.64077	0.000121174
CCL20	PF4	29725	45	0.0753493	5.99977e-09	0.00567751	61	0.0805282	5.04084e-10	0.00648479	31	0.00759417	0.558262	5.76715e-05
CCL20	VCAN	35162	59	0.0379163	0.00147212	0.00143764	50	0.459963	0	0.211566	2	-0.000240854	1.01611	5.80108e-08
CCL21	CCL28	34529	41	0.113787	2.43732e-21	0.0129476	42	0.043694	0.000281355	0.00190917	1	0.00488561	0.684812	2.38692e-05
CCL21	CCL5	34836	38	0.087825	2.08078e-13	0.00771323	28	0.12387	3.14149e-25	0.0153439	4	-0.0105289	1.62043	0.000110857
CCL21	CXCL8	34347	40	0.110426	4.37273e-20	0.0121939	41	0.0794359	4.31535e-11	0.00631006	12	-0.00167241	1.11022	2.79696e-06
CCL21	IGFBP7	34992	38	0.111514	8.27303e-21	0.0124353	63	0.286218	4.75026e-132	0.0819209	8	0.0238857	0.0457098	0.000570526
CCL22	DPP4	33639	61	0.128889	2.57587e-26	0.0166125	69	0.16989	9.70087e-45	0.0288628	6	-0.00649932	1.40595	4.22411e-05
CCL24	CCL5	34775	98	0.812318	0	0.65986	29	0.153837	4.27156e-38	0.0236657	4	0.0246071	0.040161	0.000605508
CCL24	CXCL8	34286	94	0.816441	0	0.666576	42	0.0701971	5.9226e-09	0.00492763	1	-4.64409e-05	1.00307	2.15675e-09
CCL25	CXCL1	34839	35	0.547815	0	0.300101	83	0.476025	0	0.2266	10	0.0251722	0.0356372	0.00063364
CCL25	CXCL11	35162	41	0.541009	0	0.292691	49	0.18168	3.01458e-53	0.0330077	20	0.0161101	0.176763	0.000259534
CCL25	CXCL13	35162	35	0.553116	0	0.305937	54	0.0279161	0.0192323	0.000779306	4	0.0122999	0.302406	0.000151287
CCL25	CXCL3	34888	58	0.543337	0	0.295215	60	0.0352659	0.00321815	0.00124368	3	-0.000469407	1.03127	2.20343e-07
CCL25	CXCL6	35520	36	0.537551	0	0.288961	58	0.390341	2.8353e-257	0.152366	6	0.00574564	0.62825	3.30123e-05
CCL26	CCL5	34480	69	0.143925	3.06259e-33	0.0207145	28	0.145574	5.64128e-34	0.0211918	1	0.0196503	0.10275	0.000386135
CCL26	CCL8	34657	60	0.13896	3.1453e-31	0.0193098	93	0.598621	0	0.358347	3	0.0192652	0.108771	0.000371149
CCL26	CXCL9	34636	81	0.136355	4.18618e-30	0.0185928	40	0.081294	1.23563e-11	0.00660872	2	0.0106558	0.375223	0.000113546
CCL3	CCL4	34537	91	0.291823	1.1469e-135	0.0851607	88	0.346282	8.30919e-194	0.119912	19	0.0379726	0.00159725	0.00144192
CCL3	COL18A1	34504	91	0.292095	8.60538e-136	0.0853194	58	0.198958	1.52936e-62	0.0395841	2	0.00267473	0.824205	7.1542e-06
CCL3	DAG1	34636	92	0.298587	1.21196e-142	0.0891544	16	0.0553372	4.05905e-06	0.0030622	8	0.00720722	0.548675	5.19441e-05
CCL3	FOS	28430	87	0.31095	1.04528e-127	0.0966901	72	0.021396	0.1067	0.000457787	2	0.0181105	0.172113	0.00032799
CCL3	FUT8	34282	89	0.305345	6.79407e-148	0.0932356	90	0.594437	0	0.353356	7	0.00438974	0.716298	1.92698e-05
CCL3	HPSE	29176	63	0.285565	6.5731e-110	0.0815472	51	0.108981	6.95235e-17	0.0118769	11	0.00845448	0.518482	7.14782e-05
CCL3	LAMA1	28595	59	0.290551	1.17062e-111	0.0844198	89	0.0581237	1.09098e-05	0.00337837	12	0.0037431	0.777171	1.40108e-05
CCL3	LAMA4	34636	93	0.299057	4.16695e-143	0.0894348	38	0.150482	2.28038e-36	0.0226449	7	0.0145785	0.225055	0.000212533
CCL3	MFGE8	34388	92	0.290793	4.17313e-134	0.0845608	51	0.252724	1.11847e-100	0.0638695	25	0.0115759	0.337145	0.000134002
CCL3	NFKB1	28595	59	0.304619	4.39379e-123	0.0927928	42	0.087847	2.83754e-11	0.0077171	14	-0.017775	1.82106	0.000315952
CCL3	NPTX1	34388	92	0.309226	2.80094e-152	0.0956209	98	0.419881	6.55378e-292	0.1763	2	0.0219403	0.0688586	0.000481377
CCL3	PLTP	34656	89	0.297356	1.64405e-141	0.0884205	74	0.336519	4.16369e-183	0.113245	6	-0.00678971	1.42804	4.61002e-05
CCL3	QSOX1	29035	61	0.309649	2.9576e-129	0.0958827	54	0.476043	0	0.226617	1	0.00691126	0.598502	4.77655e-05
CCL3	SERPINE2	29570	59	0.276055	6.50726e-104	0.0762066	31	0.397265	8.20641e-223	0.15782	18	0.00861987	0.507483	7.43022e-05
CCL3	TIMP3	34636	92	0.295821	6.31186e-140	0.0875098	86	0.469247	0	0.220193	27	0.0180069	0.133993	0.000324248
CCL3	VCAN	34699	92	0.294744	4.09525e-139	0.0868738	52	0.459229	0	0.210892	2	-0.00237403	1.15674	5.636e-06
CCL4	CDC27	33701	98	0.358429	1.74628e-203	0.128471	34	0.0717125	3.77148e-09	0.00514269	1	0.00181713	0.881432	3.30197e-06
CCL4	GCHFR	28262	94	0.321562	4.04071e-136	0.103402	42	0.0871887	5.1726e-11	0.00760186	10	0.0206678	0.120274	0.000427158
CCL5	CDH1	33998	23	0.124181	8.91394e-25	0.0154208	40	0.0386808	0.00142235	0.00149621	7	0.00245416	0.839664	6.0229e-06
CCL5	CXCL10	34836	29	0.138684	2.90386e-31	0.0192333	56	0.0720805	1.70986e-09	0.0051956	20	0.00101171	0.932714	1.02356e-06
CCL5	CXCL11	34850	28	0.13304	6.79456e-29	0.0176996	51	0.193331	1.13225e-59	0.037377	8	0.0183172	0.126242	0.000335518
CCL5	CXCL6	34914	28	0.127134	1.49226e-26	0.016163	59	0.396894	3.76286e-262	0.157525	1	0.00819799	0.493407	6.7207e-05
CCL5	CXCL8	34279	26	0.126103	1.05997e-25	0.015902	43	0.0838897	3.48482e-12	0.00703748	6	-0.00639855	1.40366	4.09414e-05
CCL5	DPP4	34498	28	0.131776	4.20742e-28	0.0173649	79	0.190428	2.41227e-57	0.0362629	6	6.32718e-05	0.995808	4.00332e-09
CCL5	NFKB1	28677	20	0.127563	3.07971e-22	0.0162722	53	0.0422171	0.0013847	0.00178228	7	0.0174076	0.187475	0.000303024
CCL5	PF4	29505	23	0.106693	2.07498e-16	0.0113834	59	0.0612152	2.52819e-06	0.0037473	1	-0.0135638	1.70248	0.000183976
CCL5	S100A13	28790	23	0.138047	6.74394e-26	0.0190569	55	0.210142	1.76471e-58	0.0441597	1	0.0161477	0.220527	0.00026075
CCL5	TGFB1	34850	30	0.135822	4.68562e-30	0.0184476	28	0.202547	1.94253e-65	0.0410254	9	0.0134278	0.262333	0.000180307
CCL5	VCAN	34850	28	0.122112	1.43776e-24	0.0149113	48	0.461991	0	0.213435	4	0.0208019	0.0824657	0.000432719
CCL7	CXCL6	34882	45	0.116176	2.14825e-22	0.0134968	52	0.405507	2.06399e-274	0.164436	12	0.0157385	0.188723	0.000247701
CCL7	MMP1	33365	46	0.109797	2.37027e-19	0.0120553	77	0.475515	0	0.226115	5	0.0394022	0.0012848	0.00155254
CCL8	CXCL10	34839	89	0.605138	0	0.366192	66	0.0610023	3.4762e-07	0.00372129	26	0.0166273	0.165226	0.000276468
CCL8	CXCL11	35091	85	0.60036	0	0.360433	51	0.182816	8.44455e-54	0.0334217	27	0.0372827	0.00178511	0.00139
CCL8	CXCL6	35144	91	0.589531	0	0.347547	63	0.40272	2.48647e-272	0.162183	17	0.0262935	0.0275061	0.00069135
CCL8	CXCL8	34820	82	0.586067	0	0.343474	41	0.0743962	5.10295e-10	0.00553479	7	0.0335665	0.00508766	0.00112671
CCND2	CCNE1	28760	63	0.0390704	0.00304003	0.00152649	75	0.0139244	0.291024	0.00019389	21	0.0189131	0.151508	0.000357707
CCND2	CDKN1A	29049	66	0.0520309	7.26413e-05	0.00270722	42	0.125844	6.11158e-22	0.0158367	3	0.0254593	0.0523407	0.000648175
CCND2	DYNLT1	29082	62	0.0545024	3.20072e-05	0.00297051	37	0.0611016	3.11442e-06	0.0037334	5	0.00529953	0.686159	2.80851e-05
CCND2	HGF	29422	67	0.0468383	0.000325585	0.00219382	41	0.0707783	5.48368e-08	0.00500956	2	-0.00279134	1.16951	7.79157e-06
CCND2	HSPB1	28587	60	0.0600194	5.59304e-06	0.00360232	65	0.34398	1.61767e-158	0.118323	3	0.0183839	0.164579	0.000337967
CCND2	MAP2K6	29066	65	0.0521378	6.97913e-05	0.00271835	30	0.0111214	0.396566	0.000123685	34	0.0233937	0.0745108	0.000547263
CCND2	MAP3K5	28458	64	0.0395074	0.00287403	0.00156084	56	0.0168068	0.204908	0.000282468	11	0.0257341	0.0522292	0.000662242
CCND2	MAX	28466	64	0.0497786	0.000171689	0.00247791	24	0.0652726	8.26012e-07	0.00426051	18	-0.00675346	1.38957	4.56092e-05
CCND2	MET	29291	64	0.0592645	5.65271e-06	0.00351228	48	0.178287	4.88054e-43	0.0317863	5	0.00636196	0.626379	4.04746e-05
CCND2	NPDC1	29058	64	0.0660568	4.65714e-07	0.0043635	46	0.0793741	1.37023e-09	0.00630024	11	0.00624696	0.633998	3.90245e-05
CCND2	PPP1R9B	29422	65	0.0441487	0.000705434	0.00194911	47	0.0412145	0.00156625	0.00169863	10	-0.0211854	1.89582	0.000448821
CCND2	TNFRSF1A	29133	65	0.0541221	3.57767e-05	0.0029292	60	0.0714968	4.68029e-08	0.0051118	2	0.0137272	0.294823	0.000188437
CCND2	TSC1	28760	63	0.0723596	3.93149e-08	0.00523591	70	0.0471146	0.000350934	0.00221979	14	0.00124692	0.924673	1.55482e-06
CCNE1	CDK1	28483	74	0.0391562	0.00311987	0.00153321	47	-0.00412668	1.24449	1.70295e-05	9	0.0162283	0.22073	0.000263357
CCNE1	TSC1	29580	73	0.0250528	0.0539988	0.000627644	74	0.0206919	0.111528	0.000428154	14	0.0196129	0.131462	0.000384664
CCS	FCN1	29376	41	0.349144	4.88124e-168	0.121902	80	0.3809	3.37879e-202	0.145084	25	0.0198871	0.127474	0.000395495
CCS	NIT2	29322	37	0.34962	3.28776e-168	0.122234	46	0.0633116	1.22206e-06	0.00400835	5	0.117552	1.69873e-19	0.0138185
CCS	TXN	28942	42	0.357624	3.40732e-174	0.127895	43	0.0534976	4.6596e-05	0.00286199	7	0.0480848	0.000252643	0.00231215
CCT5	CDK1	27926	60	0.0563289	2.53092e-05	0.00317295	42	0.0301085	0.0244427	0.00090652	3	0.000135895	0.991899	1.84674e-08
CCT5	CIT	28202	58	0.0173206	0.193402	0.000300002	62	0.0637145	1.67815e-06	0.00405954	13	-0.00247086	1.14718	6.10516e-06
CCT5	CSNK2A1	28919	59	0.0343712	0.00894887	0.00118138	77	0.0417631	0.00149003	0.00174416	2	0.0235735	0.0730474	0.000555711
CCT5	ESR1	28110	63	0.0284158	0.033124	0.00080746	75	0.0474842	0.000368623	0.00225475	13	-0.00602571	1.34852	3.63091e-05
CCT5	FGR	33220	65	0.0291449	0.0175168	0.000849423	47	0.0764888	4.30273e-10	0.00585053	17	0.0316687	0.0098372	0.00100291
CCT5	HEXIM1	33640	67	0.0485966	6.67109e-05	0.00236163	26	0.0691714	1.35098e-08	0.00478468	3	0.00165231	0.892213	2.73012e-06
CCT5	IMMT	28824	63	0.0413772	0.00167764	0.00171207	25	0.0698575	1.10237e-07	0.00488007	1	0.00657043	0.617969	4.31706e-05
CCT5	JUN	33334	69	0.0518939	2.24549e-05	0.00269298	72	0.0281725	0.0214378	0.000793689	12	-0.00502513	1.31834	2.5252e-05
CCT5	PHOSPHO1	33522	71	0.0633883	2.05423e-07	0.00401808	52	0.0434547	0.000372268	0.00188831	22	-0.00472224	1.30093	2.22996e-05
CCT5	STK24	33220	64	0.045917	0.000181117	0.00210837	64	0.0244079	0.0466544	0.000595743	21	0.00861939	0.482397	7.42938e-05
CCT5	STK4	33621	71	0.0277232	0.0230069	0.000768579	53	0.053205	1.2707e-05	0.00283077	2	0.00206511	0.865554	4.2647e-06
CCT5	TARS1	28824	62	0.0294273	0.0254731	0.000865968	55	0.0279582	0.0337903	0.000781658	18	0.0260353	0.0480947	0.000677836
CCT5	TBC1D17	33220	65	0.0386662	0.00161993	0.00149507	49	0.278921	5.41435e-119	0.0777969	15	0.018788	0.125703	0.000352988
CCT5	TRIM25	28832	62	0.026911	0.0410135	0.000724203	60	0.0749662	1.20313e-08	0.00561993	8	0.0123033	0.350264	0.000151372
CCT5	TUBB3	28067	61	0.0422596	0.0015413	0.00178587	34	0.0144664	0.278526	0.000209276	2	-0.00270419	1.16052	7.31266e-06
CCT5	TXNDC9	28907	62	0.0652115	6.96181e-07	0.00425253	35	0.038671	0.00327439	0.00149545	18	-0.00345479	1.20716	1.19356e-05
CCT5	WWP2	33522	74	0.0280675	0.0215541	0.000787786	55	0.131911	2.08226e-27	0.0174006	7	0.0148202	0.225021	0.000219637
CD101	ST13	29270	98	0.675016	0	0.455647	27	0.0595279	5.17327e-06	0.00354357	2	-0.00371253	1.22358	1.37829e-05
CD109	CIT	28865	90	0.65108	0	0.423905	62	0.0523788	6.84451e-05	0.00274354	12	-0.00945054	1.52719	8.93126e-05
CD109	DKKL1	34357	93	0.631001	0	0.398162	86	0.875553	0	0.766594	4	0.0384194	0.00144633	0.00147605
CD109	ENPP7	33519	96	0.648057	0	0.419978	91	0.703762	0	0.495281	1	-0.00156372	1.10185	2.44521e-06
CD109	HYOU1	34817	98	0.64705	0	0.418673	65	0.136112	3.77496e-30	0.0185265	7	0.00680653	0.570122	4.63288e-05
CD109	MTDH	28746	91	0.640868	0	0.410712	71	0.0273099	0.0383931	0.000745832	3	-0.0180852	1.82965	0.000327074
CD109	PSCA	29510	94	0.648803	0	0.420946	55	0.824572	0	0.679919	7	0.0256971	0.0483735	0.00066034
CD109	PTPRK	29510	92	0.655311	0	0.429433	51	0.0922544	1.23818e-12	0.00851088	1	0.0139931	0.282448	0.000195807
CD109	RNASE4	28644	95	0.638321	0	0.407454	73	0.293282	5.30543e-114	0.0860141	27	0.00892864	0.499284	7.97206e-05
CD14	CD33	33924	66	0.202578	9.26388e-64	0.0410379	91	0.884076	0	0.781591	8	0.0630089	2.05893e-07	0.00397012
CD14	CD55	33243	65	0.209018	1.58776e-66	0.0436885	52	0.293034	8.99152e-132	0.0858691	9	0.00710852	0.562256	5.0531e-05
CD14	F2R	33971	69	0.217467	1.56767e-73	0.0472917	44	0.0869471	7.02458e-13	0.0075598	15	0.0112849	0.352358	0.000127349
CD14	LAMB1	28131	56	0.204412	3.88726e-54	0.0417841	66	0.530569	0	0.281504	32	0.0260577	0.0506539	0.000679005
CD14	TLR3	34115	68	0.223636	4.37035e-78	0.0500129	99	0.869718	0	0.75641	10	-0.00199261	1.13071	3.97049e-06
CD14	TNFRSF1B	33859	78	0.210417	1.25542e-68	0.0442752	59	0.112426	1.71406e-20	0.0126395	14	-0.00346285	1.22427	1.19914e-05
CD160	COCH	29943	51	0.291169	2.48541e-117	0.0847792	74	0.332191	3.1842e-154	0.110351	27	0.00819299	0.526166	6.7125e-05
CD160	NPTX1	34817	48	0.281194	1.05007e-126	0.0790702	98	0.427658	1.09351e-307	0.182891	10	0.0372065	0.00190152	0.00138432
CD160	PCDH1	35396	47	0.290156	2.29543e-137	0.0841907	79	0.0810531	8.51617e-12	0.00656961	38	0.0259645	0.0289219	0.000674153
CD160	TUBB3	28978	43	0.29546	4.40831e-117	0.0872965	40	0.0280156	0.0329537	0.000784876	3	0.0285768	0.0296016	0.000816633
CD177	IGF2R	35082	100	0.749394	0	0.561591	89	0.396808	2.70524e-263	0.157457	7	0.0138068	0.247546	0.000190629
CD177	ITGAL	28695	100	0.741712	0	0.550137	25	0.128174	1.87924e-22	0.0164287	10	0.000873181	0.947271	7.62445e-07
CD177	ITGAM	35082	100	0.743742	0	0.553152	42	0.117023	8.02865e-23	0.0136944	16	0.0314317	0.00846476	0.00098795
CD177	MPO	35082	100	0.732118	0	0.535996	61	0.229698	1.1491e-84	0.052761	39	0.0247981	0.0377942	0.000614947
CD177	PDIA3	28891	98	0.742388	0	0.551139	29	0.0215258	0.101823	0.000463359	2	0.0154489	0.240341	0.000238668
CD177	PTPRC	29605	99	0.745203	0	0.555328	36	0.147189	4.93325e-30	0.0216647	2	0.00122879	0.924686	1.50992e-06
CD2	CD5	28872	69	0.0446904	0.000681676	0.00199723	41	0.148669	6.79573e-30	0.0221026	4	0.011714	0.373492	0.000137219
CD200	CD200R1	34966	61	0.193588	5.07689e-60	0.0374765	84	0.639161	0	0.408527	13	0.0235037	0.0493681	0.000552425
[truncated: 5,181 more rows]

## Sheet: Supplementary Data 3
ID_A	ID_B	N_TRAINING	NFEATURES_A	CORRELATION_A	PVAL_R_A	R2_A	NFEATURES_B	CORRELATION_B	PVAL_R_B	R2_B	NFEATURES_CO	CORRELATION_CO	PVAL_R_CO	R2_CO
AARSD1	DNM3	29519	19	0.0619287	1.92057e-06	0.00383517	57	0.0235124	0.0708642	0.000552832	5	-0.0121235	1.6483	0.000146979
AARSD1	DYNLT1	28796	16	0.0968474	1.76763e-13	0.00937943	34	0.0493099	0.000181475	0.00243147	9	0.00609739	0.643635	3.71782e-05
AARSD1	ERBB2	34538	36	0.0828453	5.35812e-12	0.00686335	84	0.200513	1.4097e-63	0.0402055	7	0.015447	0.199275	0.00023861
ABCA2	AGR2	27891	1	0.011654	0.384176	0.000135817	30	0.0855158	1.58334e-10	0.00731295	2	-0.00482321	1.28126	2.32634e-05
ABCA2	LGALS9	28607	52	0.0258998	0.0501255	0.0006708	30	0.366858	8.94141e-182	0.134585	2	-0.00571973	1.33465	3.27153e-05
ABCA2	TGFA	28595	3	0.00462898	0.726348	2.14274e-05	40	0.0899087	9.65363e-12	0.00808358	1	0.0140757	0.2872	0.000198127
ABCA2	TSPAN15	29451	2	0.01504	0.248465	0.000226202	54	0.0429548	0.000975687	0.00184511	8	-0.00516307	1.30802	2.66573e-05
ABCA2	ZNRF4	29021	6	-0.0101052	1.55853	0.000102114	66	0.00973987	0.45816	9.48652e-05	7	0.0229209	0.0808011	0.000525366
ABL1	APP	34304	74	0.0595239	8.0747e-07	0.0035431	54	0.0803945	2.58847e-11	0.00646327	4	0.00308776	0.798184	9.53424e-06
ABL1	CASP9	28642	70	0.0326326	0.0135163	0.00106489	28	0.0724654	4.00894e-08	0.00525123	4	0.00626562	0.635425	3.9258e-05
ABL1	CAT	29073	69	0.0282421	0.031286	0.000797617	25	0.170075	5.52608e-39	0.0289256	11	0.0582672	8.76161e-06	0.00339507
ABL1	CD2AP	34329	78	0.0492428	4.46953e-05	0.00242486	58	0.22807	1.0403e-81	0.052016	21	0.0485538	5.70762e-05	0.00235748
ABL1	CDK1	28462	70	0.0505327	0.000136705	0.00255355	43	0.0204367	0.123153	0.000417658	7	0.000606362	0.96352	3.67675e-07
ABL1	DOK2	34329	79	0.0461435	0.000130998	0.00212922	48	0.0527125	1.24386e-05	0.00277861	1	0.00387203	0.748391	1.49927e-05
ABL1	EGFR	34656	79	0.0597667	6.38188e-07	0.00357206	55	0.155351	1.07194e-38	0.0241339	18	0.00304714	0.799776	9.28506e-06
ABL1	ENAH	33745	80	0.0521851	1.79276e-05	0.00272328	46	0.106592	1.63249e-18	0.0113618	27	0.0301671	0.0131972	0.000910055
ABL1	EPHB6	34184	80	0.0551637	5.02889e-06	0.00304303	28	0.214811	3.50513e-72	0.0461436	5	0.00190478	0.874883	3.62819e-06
ABL1	ERBB2	34538	77	0.0293065	0.0148631	0.000858872	75	0.211533	1.03634e-70	0.0447463	18	0.00657292	0.584948	4.32033e-05
ABL1	ERBB4	34538	77	0.0546888	5.42421e-06	0.00299086	59	0.195937	9.78403e-61	0.0383913	31	-0.00706569	1.44288	4.99239e-05
ABL1	ITGB2	34057	79	0.0573527	2.17674e-06	0.00328934	63	0.115473	1.1763e-21	0.0133341	18	0.0119928	0.322366	0.000143828
ABL1	NEDD4L	28642	75	0.0412599	0.0017881	0.00170238	71	0.0409734	0.00192453	0.00167882	1	0.0240175	0.0691262	0.000576839
ABL1	NOTCH3	34656	79	0.0595751	6.93067e-07	0.00354919	78	0.12501	1.51972e-25	0.0156275	6	0.00845851	0.481384	7.15464e-05
ABL1	NXPH3	28642	75	0.0464103	0.000442043	0.00215391	89	0.199549	1.5741e-52	0.0398198	4	0.0173877	0.18825	0.000302331
ABL1	PAG1	33719	80	0.0308185	0.0113798	0.000949778	56	0.0745613	8.78487e-10	0.00555938	2	0.0221836	0.06853	0.00049211
ABL1	PARK7	34357	78	0.0517122	1.79808e-05	0.00267415	17	0.119752	2.27018e-23	0.0143405	20	0.0179824	0.136109	0.000323368
ABL1	PARP1	34363	75	0.0374898	0.00188144	0.00140548	41	0.0765851	2.05865e-10	0.00586528	1	-0.0109396	1.63545	0.000119676
ABL1	PFDN4	28462	78	0.0342164	0.00983264	0.00117076	69	0.0499428	0.000163591	0.00249428	8	0.00134897	0.918954	1.81972e-06
ABL1	PRDX1	33518	76	0.0367441	0.00262315	0.00135013	35	0.0561076	4.29853e-06	0.00314807	8	0.00795076	0.515155	6.32146e-05
ABL1	PTPN1	34238	77	0.0307291	0.0109948	0.000944277	59	0.0364612	0.00254878	0.00132942	9	-0.0236788	1.94992	0.000560685
ABL1	ROBO1	34345	76	0.0451568	0.000181259	0.00203914	72	0.183205	6.46337e-53	0.0335641	1	-0.0115911	1.66321	0.000134353
ABL1	SF3B4	34984	77	0.0486136	4.74551e-05	0.00236328	52	0.0301753	0.0116013	0.000910547	16	0.00401312	0.737167	1.61051e-05
ABL1	SH3BP1	29421	79	0.0522978	5.98217e-05	0.00273506	34	0.227669	4.74669e-70	0.0518333	18	0.0260154	0.0459906	0.000676799
ABL1	SHD	28514	72	0.0241233	0.0685374	0.000581935	82	0.0269365	0.0419577	0.000725574	16	0.00969578	0.464168	9.40082e-05
ABL1	SNCA	28838	65	0.0421131	0.00137987	0.00177351	51	0.0465135	0.000410224	0.00216351	3	0.0518988	8.04551e-05	0.00269349
ABL1	SORBS1	29519	69	0.0431831	0.000904549	0.00186478	40	0.055637	1.89386e-05	0.00309547	11	0.0312976	0.0161857	0.000979537
ABL1	TCL1A	34194	80	0.0290448	0.0163127	0.000843598	23	0.230715	2.66135e-83	0.0532293	2	0.00924313	0.444741	8.54354e-05
ABL1	TOP1	29421	70	0.0318257	0.014632	0.00101287	59	0.0151849	0.244177	0.00023058	10	0.00406602	0.755171	1.65325e-05
ABL1	TP53	33699	76	0.0452834	0.000200336	0.00205058	39	0.0597169	9.30882e-07	0.00356611	3	0.00346298	0.776235	1.19922e-05
ABL1	WASF1	33719	80	0.0627966	2.45994e-07	0.00394341	21	0.228817	8.08238e-81	0.0523573	9	0.026485	0.029644	0.000701456
ABL1	YES1	34984	83	0.0387354	0.00119301	0.00150043	36	0.0616728	2.43761e-07	0.00380353	8	0.011876	0.320615	0.00014104
ACAA1	CAT	28503	29	0.0875612	3.54384e-11	0.00766696	24	0.173168	1.29515e-39	0.0299871	6	0.0285286	0.0312535	0.000813883
ACAA1	ESR1	28110	32	0.0905542	1.03015e-11	0.00820007	79	0.0486073	0.000266439	0.00236267	3	0.00442919	0.739868	1.96177e-05
ACAA1	MTHFD2	28907	27	0.0884246	1.64017e-11	0.00781892	64	0.0907198	4.83131e-12	0.00823007	22	0.00851643	0.517373	7.25296e-05
ACAA1	TIMM10	28950	32	0.0703825	8.27421e-08	0.0049537	30	0.144064	3.15573e-28	0.0207543	2	0.00411406	0.754295	1.69255e-05
ACADM	AHSA1	29686	17	0.0993205	1.71731e-14	0.00986457	65	0.0405186	0.00179225	0.00164176	3	0.0149149	0.250537	0.000222455
ACADM	CLPP	28887	19	0.112548	9.50292e-18	0.0126671	69	0.0337773	0.0102443	0.0011409	25	0.0213496	0.104687	0.000455804
ACADM	CTSD	26975	16	0.103929	1.96899e-14	0.0108013	66	0.294035	4.71006e-108	0.0864566	15	0.0241473	0.0761486	0.000583093
ACADM	DIABLO	28959	19	0.106365	4.83766e-16	0.0113135	47	0.0301836	0.0216212	0.000911049	5	0.0359992	0.0061479	0.00129594
ACADM	ECHS1	29035	16	0.116713	4.55649e-19	0.0136219	29	0.153532	5.77282e-32	0.0235721	29	0.016137	0.218878	0.000260404
ACADM	HMOX2	28466	18	0.101866	1.3149e-14	0.0103767	30	0.0773149	5.18803e-09	0.0059776	2	0.0227788	0.0856969	0.000518871
ACADM	HSPB1	28587	18	0.0813165	7.40119e-10	0.00661238	64	0.343615	3.65822e-158	0.118071	20	-0.00115582	1.06963	1.33593e-06
ACADM	PGD	29630	17	0.0914323	1.7662e-12	0.00835987	36	0.165851	8.19907e-38	0.0275065	4	0.0232118	0.0739833	0.000538785
ACADSB	C1QBP	30149	42	0.195889	3.23251e-53	0.0383723	52	0.049904	0.000105975	0.00249041	6	0.0152487	0.236478	0.000232524
ACADSB	DDX39A	29235	39	0.169324	7.34468e-39	0.0286706	62	0.0109989	0.400413	0.000120976	1	0.0258677	0.0479402	0.000669137
ACAN	APP	34041	51	0.109718	1.09902e-19	0.0120381	48	0.0558902	3.94434e-06	0.00312371	2	0.00730036	0.547005	5.32952e-05
ACAN	CTSB	34287	50	0.107984	3.06204e-19	0.0116606	82	0.409159	4.43737e-275	0.167411	2	0.0139677	0.24749	0.000195096
ACE	CSNK2A1	30125	40	0.328107	3.3596e-151	0.107654	81	0.0508436	7.87219e-05	0.00258507	4	0.00123762	0.923485	1.5317e-06
ACE	TEX101	29347	41	0.341043	9.00636e-160	0.11631	8	0.23033	1.61096e-71	0.0530518	3	-0.00503902	1.30047	2.53917e-05
ACHE	APP	28943	72	0.293567	2.08984e-115	0.0861815	51	0.0879162	2.08274e-11	0.00772926	10	0.0362603	0.00579869	0.00131481
ACHE	COL1A1	29236	74	0.301603	3.09625e-123	0.0909645	54	0.0692252	1.16709e-07	0.00479213	2	0.0269548	0.0392981	0.000726562
ACHE	COL4A1	28910	73	0.289779	2.9808e-112	0.083972	53	0.161836	3.15019e-35	0.026191	15	0.0250254	0.0570662	0.00062627
ACOT13	ECI2	29039	42	0.0730637	2.48991e-08	0.00533831	11	0.199003	6.08136e-53	0.0396021	5	0.0319618	0.0148629	0.00102155
ACOT13	FN1	30065	41	0.0756503	4.26964e-09	0.00572297	72	0.302494	1.87564e-127	0.0915024	9	0.00392981	0.760618	1.54434e-05
ACOT13	TNN	30072	48	0.0504391	9.10714e-05	0.0025441	92	0.707005	0	0.499856	5	-0.0133111	1.69798	0.000177186
ACOX1	ASS1	28576	28	0.0603032	5.0684e-06	0.00363648	73	0.0491049	0.000204296	0.00241129	19	-0.00924071	1.5151	8.53908e-05
ACOX1	CAT	29151	34	0.0612474	2.87007e-06	0.00375125	23	0.180403	7.73643e-44	0.0325452	1	0.052739	5.60632e-05	0.0027814
ACOX1	ENO2	34740	38	0.0327354	0.00635486	0.0010716	49	0.106782	4.46931e-19	0.0114024	3	0.00286526	0.811268	8.20974e-06
ACOX1	GABARAPL1	29058	38	0.0265057	0.0433366	0.000702555	69	-0.00895014	1.50485	8.0105e-05	2	0.00161338	0.902138	2.603e-06
ACOX1	GRHPR	29573	32	0.0480024	0.000221754	0.00230423	41	0.184826	1.33718e-46	0.0341606	2	0.0110408	0.395929	0.0001219
ACOX1	GSR	29426	39	0.0536374	3.84146e-05	0.00287697	39	0.0933021	7.40812e-13	0.00870529	31	0.020059	0.123895	0.000402363
ACOX1	HS1BP3	28830	36	0.0732413	2.57986e-08	0.00536429	52	0.116873	5.42336e-19	0.0136593	1	0.0131978	0.316348	0.000174182
ACOX1	HSPA2	29420	36	0.0554602	2.07586e-05	0.00307583	49	0.0796015	9.69116e-10	0.00633639	1	0.00913649	0.48349	8.34754e-05
ACOX1	MCFD2	35003	39	0.0394819	0.000953179	0.00155882	43	0.0894937	6.31886e-14	0.00800912	6	0.0123275	0.302424	0.000151968
ACOX1	PGD	29573	38	0.0576385	9.19465e-06	0.00332219	34	0.167554	1.70874e-38	0.0280743	1	0.00966326	0.457488	9.33787e-05
ACP1	ADA	29043	40	0.326621	1.8929e-144	0.106681	82	0.488823	0	0.238948	5	-0.0115533	1.62132	0.00013348
ACP1	CD274	28545	40	0.319144	2.49109e-135	0.101853	71	0.30627	2.97913e-124	0.0938012	13	0.030015	0.0233361	0.000900902
ACP1	EPHA2	27922	34	0.319365	1.3368e-132	0.101994	45	0.0957827	7.37114e-13	0.00917433	5	0.0197234	0.140571	0.000389013
ACP1	TEX101	28478	37	0.314937	2.48332e-131	0.0991854	8	0.24265	4.16932e-77	0.0588789	5	-0.00864772	1.4859	7.47831e-05
ACP5	CLGN	28960	67	0.328631	6.48804e-146	0.107998	56	0.52959	0	0.280465	4	0.0146039	0.266459	0.000213274
ACP5	SPP1	35263	74	0.325403	1.32625e-173	0.105887	67	0.118001	2.72442e-23	0.0139243	2	0.000434321	0.970911	1.88635e-07
ACP5	TNFSF10	34971	72	0.322071	1.57859e-168	0.103729	44	0.160078	2.28995e-41	0.0256248	12	0.0105794	0.376362	0.000111923
ACP6	ANXA5	33879	65	0.806113	0	0.649817	35	0.0755093	4.87934e-10	0.00570165	14	-0.00209052	1.13659	4.37026e-06
ACP6	C1QBP	29811	83	0.822535	0	0.676564	55	0.0376392	0.0036527	0.00141671	9	0.0493035	0.000139848	0.00243083
ACP6	FXN	35363	69	0.815386	0	0.664854	43	0.0672115	1.53537e-08	0.00451739	30	0.0697201	4.37828e-09	0.00486089
ACP6	LACTB2	34640	74	0.813213	0	0.661316	43	0.128583	6.23657e-27	0.0165337	34	0.0888202	1.29951e-13	0.00788902
ACP6	NME1	28942	83	0.812122	0	0.659542	72	0.0168731	0.199317	0.000284701	11	0.000938449	0.943095	8.80687e-07
ACP6	RGS10	29811	88	0.816311	0	0.666364	47	-0.00216083	1.13248	4.66919e-06	13	0.0786774	1.17841e-09	0.00619014
ACP6	SDHB	29717	85	0.814431	0	0.663298	83	0.0666087	2.75397e-07	0.00443672	12	0.0660028	3.53006e-07	0.00435637
ACRBP	RIPK4	29021	25	0.146903	2.30738e-29	0.0215805	77	0.0512523	9.37092e-05	0.00262679	7	0.00432544	0.741808	1.87094e-05
ACRV1	PPT1	28478	22	0.0690243	1.84805e-07	0.00476435	57	0.0220276	0.0964817	0.000485215	5	0.0104296	0.431327	0.000108777
ACSL1	COX6B1	29227	77	0.045984	0.000436937	0.00211453	75	-0.00119962	1.07306	1.43908e-06	28	0.031069	0.0175312	0.000965284
ACSL1	KLRC1	28470	76	0.0738882	2.37892e-08	0.00545947	74	0.0255166	0.0541867	0.000651099	19	0.00389382	0.768942	1.51618e-05
ACSL1	KLRK1	29113	76	0.0327335	0.012498	0.00107148	67	0.370356	1.00447e-188	0.137164	1	0.00305726	0.815587	9.34681e-06
ACSL1	TRIM25	29039	76	0.0392905	0.00274812	0.00154374	55	0.0667313	3.58534e-07	0.00445307	1	0.00261641	0.841999	6.84558e-06
ACTA2	AFM	29068	49	0.0598586	4.94957e-06	0.00358305	41	0.0825126	2.9687e-10	0.00680833	3	0.0187296	0.153343	0.0003508
ACTA2	CGREF1	33978	62	0.0495501	4.38378e-05	0.00245521	76	0.448467	0	0.201123	7	-0.00452856	1.29102	2.05078e-05
ACTA2	ENTPD6	34520	65	0.0510541	2.1947e-05	0.00260652	88	0.524445	0	0.275043	3	0.0168548	0.161419	0.000284084
ACTA2	EP300	28217	54	0.0468503	0.00043066	0.00219495	49	0.00290788	0.827124	8.45575e-06	11	-0.00383269	1.22654	1.46895e-05
ACTA2	GC	29068	54	0.0456472	0.000498894	0.00208367	46	0.797394	0	0.635837	8	-0.00550017	1.32498	3.02519e-05
ACTA2	GSN	28946	55	0.0457782	0.000493735	0.00209565	60	0.117855	2.3301e-19	0.0138899	22	-0.00251224	1.15156	6.31134e-06
ACTA2	IFNG	33499	58	0.0582047	1.86936e-06	0.00338779	58	0.0645628	1.23103e-07	0.00416835	19	0.0240417	0.049106	0.000578005
ACTA2	IL36A	28217	54	0.058916	9.4834e-06	0.00347109	42	0.0412411	0.00194397	0.00170083	27	0.0063514	0.633351	4.03402e-05
ACTA2	LYSMD3	28267	32	0.0476932	0.000334342	0.00227464	37	0.0279767	0.0354293	0.000782697	3	0.00691294	0.603307	4.77887e-05
ACTA2	MYH9	29038	52	0.0389481	0.00299278	0.00151696	72	0.0384014	0.00342498	0.00147466	5	-0.0192529	1.85761	0.000370674
ACTA2	MYOC	33807	62	0.0500701	3.80769e-05	0.00250701	38	0.28185	1.12453e-123	0.0794396	5	0.000887795	0.941817	7.88181e-07
ACTA2	NEXN	29054	55	0.0610821	3.17394e-06	0.00373102	5	0.0701746	8.58423e-08	0.00492448	15	0.0202318	0.123083	0.000409325
ACTA2	PEAR1	34352	62	0.0473964	8.4958e-05	0.00224642	65	0.227529	2.22736e-81	0.0517695	10	0.00859985	0.47604	7.39574e-05
ACTA2	PECR	28309	51	0.0609051	4.52414e-06	0.00370944	21	0.19326	9.16305e-49	0.0373494	6	-0.0157939	1.76522	0.000249446
ACTA2	PPT1	28267	55	0.0517604	9.88382e-05	0.00267914	57	0.0252921	0.0572355	0.000639691	3	-0.00474485	1.27866	2.25136e-05
ACTA2	PSPN	33804	58	0.0567668	3.00872e-06	0.00322247	69	0.0501994	3.64039e-05	0.00251998	11	-0.0201372	1.90218	0.000405507
ACTA2	PTPRZ1	29024	58	0.0551664	2.60974e-05	0.00304333	47	0.185489	4.3503e-46	0.0344062	1	0.00581954	0.657575	3.38671e-05
ACTA2	RALY	28902	5	0.0433659	0.000974492	0.0018806	5	0.0439377	0.000833826	0.00193052	8	0.0208923	0.112242	0.000436488
ACTA2	RPL14	28309	51	0.038158	0.00408655	0.00145603	57	0.0311528	0.0190792	0.000970499	1	0.00422329	0.75072	1.78362e-05
ACTA2	SCARB2	32962	64	0.0611673	6.69693e-07	0.00374144	54	0.22498	2.04119e-76	0.0506162	6	0.0119926	0.330283	0.000143823
ACTA2	SELE	34352	60	0.0450645	0.000186668	0.00203081	20	0.0836103	3.89409e-12	0.00699068	7	0.0331037	0.00606829	0.00109586
ACTA2	SHBG	29054	59	0.0531904	4.98453e-05	0.00282922	74	0.264071	2.71092e-93	0.0697334	10	0.025432	0.0525733	0.000646787
ACTA2	SV2A	28267	55	0.0660279	6.73949e-07	0.00435968	31	0.108438	2.94964e-16	0.0117588	3	-0.0147598	1.73281	0.000217851
ACTA2	TWF2	29038	52	0.051427	8.82992e-05	0.00264474	38	0.061851	2.39612e-06	0.00382555	2	-0.00792414	1.45398	6.2792e-05
ACTA2	YAP1	28983	54	0.054375	3.4456e-05	0.00295664	34	0.0532875	4.93126e-05	0.00283955	5	0.00652636	0.619359	4.25934e-05
ACTA2	YWHAQ	28366	51	0.051047	0.000119822	0.0026058	66	0.0249054	0.0606918	0.000620278	3	0.0095884	0.470264	9.19375e-05
ACTN2	AKT2	29115	79	0.0548228	2.84291e-05	0.00300554	61	0.0374913	0.00421913	0.00140559	14	0.0154843	0.237444	0.000239762
ACTN2	ANG	28461	79	0.0416712	0.00166328	0.00173649	47	0.498337	0	0.24834	23	0.0116641	0.378947	0.000136051
ACTN2	HTR1B	28470	80	0.051075	0.00011539	0.00260866	41	0.0165444	0.211946	0.000273718	25	-0.00858004	1.48257	7.36171e-05
ACTN2	MICALL2	28392	78	0.0373591	0.00487063	0.00139571	60	0.074802	1.66932e-08	0.00559534	7	0.00460289	0.728768	2.11866e-05
ACTN2	MYBPC2	28492	81	0.0366468	0.00566432	0.00134298	64	0.0664491	5.15739e-07	0.00441548	5	0.00361385	0.785058	1.30599e-05
ACTN2	NOS3	28040	81	0.0290038	0.0298578	0.000841223	48	0.0449253	0.00076475	0.00201828	6	0.017081	0.200916	0.000291761
ACTN2	PKD2	29451	80	0.0337149	0.0096624	0.0011367	40	0.0735399	1.60103e-08	0.00540811	4	0.000507603	0.968932	2.57661e-07
ACTN2	TSC1	28587	79	0.0324078	0.0142663	0.00105026	72	0.0224625	0.0894601	0.000504564	9	0.00443136	0.737635	1.9637e-05
ACTN2	TTN	29451	80	0.0523929	5.74917e-05	0.00274502	41	0.0175963	0.176929	0.00030963	9	-0.0181469	1.83624	0.000329309
ACTN4	CIT	28350	43	0.00967866	0.466214	9.36764e-05	59	0.0454677	0.000615457	0.00206731	2	0.0109687	0.40893	0.000120312
ACTN4	CKB	29100	52	0.0278179	0.0338249	0.000773836	54	0.0377062	0.00401516	0.00142175	10	-0.00770935	1.44348	5.94341e-05
ACTN4	CTSS	26577	53	0.0267585	0.0510935	0.000716018	55	0.415797	2.69334e-221	0.172888	1	0.0107843	0.431834	0.000116301
ACTN4	EGFR	34209	53	0.0383319	0.00151901	0.00146933	57	0.153629	2.11143e-37	0.0236019	1	0.0117441	0.331439	0.000137925
ACTN4	HGS	33334	59	0.041011	0.000810595	0.00168191	65	0.0388752	0.00150048	0.00151128	3	-0.00166158	1.10789	2.76085e-06
ACTN4	HSPB1	33307	61	0.0402919	0.00100493	0.00162344	62	0.336523	4.67777e-176	0.113248	24	0.00614011	0.616346	3.77009e-05
ACTN4	ITGB1	33777	55	0.0338196	0.00543801	0.00114377	50	0.0165751	0.173156	0.000274735	6	-0.00373897	1.24134	1.39799e-05
ACTN4	MKI67	28270	48	0.0173541	0.191989	0.000301165	73	0.0371986	0.00515109	0.00138374	1	0.00748698	0.573536	5.60548e-05
ACTN4	SHC1	28062	49	0.0176299	0.18666	0.000310815	69	0.0352812	0.00821104	0.00124476	15	0.00515587	0.699378	2.6583e-05
ACTN4	TRIM21	33916	63	0.0446072	0.000237894	0.0019898	52	0.0766372	2.61739e-10	0.00587327	2	0.00359053	0.76749	1.28919e-05
ACVRL1	ITGA5	34343	58	0.272396	3.9971e-117	0.0741996	46	0.0161212	0.181596	0.000259892	18	0.011803	0.328069	0.000139311
ACVRL1	TGFB1	34493	61	0.270267	9.31381e-116	0.0730445	27	0.196689	4.03629e-61	0.0386865	4	0.00427851	0.722376	1.83056e-05
ACVRL1	TGFBR2	34317	57	0.262466	1.67675e-108	0.0688883	63	0.0902938	6.67133e-14	0.00815298	9	0.00147942	0.902473	2.18869e-06
ACY1	GLO1	33978	59	0.100089	1.34208e-16	0.0100178	12	0.271252	6.58141e-115	0.0735778	3	0.00685005	0.57237	4.69232e-05
ACY1	GSTP1	33426	62	0.101353	9.84594e-17	0.0102724	9	0.177623	1.6403e-48	0.03155	4	-0.000789424	1.05145	6.23191e-07
ACY3	NPDC1	28576	70	0.238848	5.93272e-75	0.0570483	45	0.0811922	7.90888e-10	0.00659218	1	0.00543843	0.681039	2.95765e-05
ACYP1	APP	28839	46	0.212163	1.08649e-59	0.0450129	53	0.0703355	8.95243e-08	0.00494708	1	0.0156212	0.235583	0.000244021
ADA	DPP4	34124	85	0.501612	0	0.251614	72	0.172316	1.24137e-46	0.0296929	11	0.0682846	1.63865e-08	0.00466278
ADA	FAP	35232	83	0.490439	0	0.24053	42	0.171467	1.24846e-47	0.0294008	8	0.0547982	4.17592e-06	0.00300284
ADA	FEN1	34038	81	0.515444	0	0.265683	60	0.0241759	0.0460919	0.000584476	16	0.00120874	0.920576	1.46106e-06
ADA	MPI	34717	84	0.511098	0	0.261221	26	0.198221	1.84851e-62	0.0392915	2	-0.00367732	1.24067	1.35227e-05
ADAM15	CX3CL1	33619	71	0.630935	0	0.398079	34	0.176062	6.09242e-48	0.0309979	5	-0.0116048	1.65859	0.000134672
ADAM15	DPP4	33308	73	0.611655	0	0.374122	66	0.172482	1.204e-45	0.0297499	6	-0.00344124	1.22114	1.18421e-05
ADAM15	LYN	33719	67	0.623336	0	0.388548	46	0.0159876	0.189292	0.000255605	6	0.00609679	0.616684	3.71709e-05
ADAM22	APP	34342	87	0.466244	0	0.217383	55	0.0683141	1.45309e-08	0.00466682	4	0.00353241	0.769759	1.24779e-05
ADAM22	GPIHBP1	29308	88	0.481489	0	0.231831	78	0.2362	4.03987e-75	0.0557904	2	-0.00441201	1.26441	1.94658e-05
ADAM8	APEX1	34967	86	0.327984	4.89464e-175	0.107573	28	0.288796	2.05308e-134	0.0834034	5	0.0308079	0.00998243	0.000949128
ADAM8	FSTL3	34629	82	0.332024	7.37619e-178	0.11024	75	0.105892	9.9904e-19	0.0112131	6	0.0200402	0.0954063	0.00040161
ADAM8	SNX9	34693	85	0.335282	7.06479e-182	0.112414	46	0.0658935	3.93908e-08	0.00434196	5	0.00303672	0.800347	9.22167e-06
ADAM9	CD160	29812	61	0.0976517	4.13872e-14	0.00953585	51	0.292101	1.33675e-117	0.0853229	3	0.0110687	0.392826	0.000122516
ADAM9	GGH	28913	56	0.147056	2.56955e-29	0.0216256	53	0.374972	1.84288e-192	0.140604	27	-0.00323221	1.1941	1.04472e-05
ADAM9	HLA-DRA	29442	62	0.122362	4.39718e-21	0.0149725	88	0.503582	0	0.253595	13	0.015308	0.240214	0.000234334
ADAM9	KLK15	30004	55	0.145103	1.35557e-29	0.021055	62	0.715168	0	0.511465	2	0.0201571	0.118478	0.000406309
ADAM9	LYN	29421	57	0.126513	2.00453e-22	0.0160055	38	0.0303018	0.0201036	0.0009182	2	-0.0128171	1.67439	0.000164278
ADAM9	PSCA	30338	60	0.130219	2.33326e-24	0.016957	63	0.8297	0	0.688403	5	0.0480797	0.000179413	0.00231166
ADAM9	PTPRK	30338	60	0.139241	1.19742e-27	0.0193882	50	0.0944914	1.6433e-13	0.00892862	2	-0.000358344	1.02226	1.2841e-07
ADAM9	SNX18	30338	57	0.121546	2.08673e-21	0.0147734	44	0.0521233	4.86835e-05	0.00271684	7	0.00144902	0.910156	2.09966e-06
ADAM9	TMEM106A	30059	57	0.131485	1.36117e-24	0.0172883	40	0.0585162	5.6322e-06	0.00342415	6	0.0210022	0.103491	0.000441094
ADAM9	TNF	28913	57	0.146203	5.40974e-29	0.0213754	43	0.084372	1.31284e-10	0.00711864	5	-0.000375403	1.02277	1.40928e-07
ADAMTS1	BRD2	28558	61	0.0554367	2.76843e-05	0.00307323	27	0.0405472	0.00217822	0.00164408	3	0.00623439	0.637611	3.88676e-05
ADAMTS1	MAEA	28110	59	0.0658796	7.65665e-07	0.00434012	55	0.0170739	0.200543	0.000291517	6	0.00464363	0.727762	2.15633e-05
ADAMTS1	NOTCH2	29243	60	0.0451154	0.000558313	0.0020354	67	0.130152	1.62878e-23	0.0169395	8	0.00828412	0.526485	6.86266e-05
ADAMTS15	PDGFRA	34329	49	0.0924774	1.62474e-14	0.00855207	58	0.188126	1.02012e-55	0.0353912	5	-0.00883189	1.53562	7.80024e-05
ADAMTS4	IGF1R	28642	38	0.072415	4.09677e-08	0.00524393	41	0.128105	2.17082e-22	0.0164109	13	0.00405058	0.759226	1.64072e-05
ADAMTS4	ITPA	28587	46	0.0837039	2.31763e-10	0.00700635	48	0.5541	0	0.307027	22	0.0225658	0.0879958	0.000509217
ADAMTS4	PCSK9	29034	43	0.0807965	7.03858e-10	0.00652808	55	0.258914	1.42303e-89	0.0670364	10	0.00489575	0.709175	2.39684e-05
ADAMTS4	SCPEP1	28428	41	0.107236	5.18323e-16	0.0114997	48	0.282686	6.2327e-105	0.0799112	9	-0.00355351	1.2112	1.26275e-05
ADAMTS4	TUBB3	28558	40	0.0750577	1.35512e-08	0.00563365	36	0.027527	0.0375085	0.000757735	4	0.0033786	0.798515	1.1415e-05
ADAMTS4	ZBTB16	28110	40	0.0937044	1.92397e-12	0.00878051	49	0.286771	6.93312e-107	0.0822374	7	0.0110223	0.408636	0.000121492
ADAMTSL4	ALPP	28818	65	0.235755	1.29054e-73	0.0555803	77	0.480437	0	0.23082	10	0.00404238	0.758988	1.63409e-05
ADAMTSL4	DGCR6	28445	41	0.231393	5.03242e-70	0.0535429	45	0.0834573	2.89276e-10	0.00696512	6	0.00854929	0.519119	7.30904e-05
ADAMTSL4	GAPDH	28187	65	0.227831	2.78534e-67	0.0519071	78	0.0532798	6.27553e-05	0.00283874	19	-0.00416314	1.24534	1.73317e-05
ADAMTSL4	GRN	28725	77	0.213701	2.50005e-60	0.0456681	22	0.142049	2.79038e-27	0.0201778	4	0.00937984	0.4772	8.79813e-05
ADAMTSL4	HGF	29189	39	0.236071	9.74291e-75	0.0557293	40	0.0827019	2.48466e-10	0.0068396	2	0.0169865	0.194428	0.000288542
ADAMTSL4	HSPB1	28373	39	0.225952	1.33657e-66	0.0510544	64	0.3281	1.68743e-142	0.107649	1	0.0359551	0.00675614	0.00129277
ADAMTSL4	RGL2	29035	68	0.210453	3.90149e-59	0.0442905	47	0.0423936	0.00123226	0.00179722	9	0.0017054	0.896622	2.90839e-06
ADAMTSL4	SPINK2	28824	60	0.244177	5.20391e-79	0.0596226	74	0.477192	0	0.227712	5	0.0119878	0.362842	0.000143708
ADAMTSL4	TGFB1	29124	70	0.231902	5.86218e-72	0.0537783	26	0.199616	2.04782e-53	0.0398464	9	-0.0130741	1.68152	0.000170932
ADAMTSL4	VASN	28248	72	0.238212	1.03146e-73	0.0567447	37	0.341485	2.82345e-154	0.116612	5	0.0199029	0.134728	0.000396124
ADAMTSL4	VWC2	28599	41	0.216458	1.2986e-61	0.0468541	65	0.419383	1.80526e-242	0.175882	4	0.00807342	0.541583	6.51802e-05
ADD1	CDH1	27787	31	0.0920601	6.16843e-12	0.00847505	44	0.0345466	0.0100102	0.00119347	2	-0.00376224	1.22083	1.41544e-05
ADD1	CXADR	28881	30	0.100867	1.54379e-14	0.0101742	52	0.0859699	5.97295e-11	0.00739082	5	-0.0133539	1.68976	0.000178327
ADD1	GBP2	28399	30	0.0897715	1.22441e-11	0.00805893	28	0.106478	8.60968e-16	0.0113376	20	0.0129876	0.327797	0.000168678
ADD1	STX7	28660	26	0.0996221	4.04449e-14	0.00992457	72	0.464101	3.45869e-304	0.21539	9	0.0746288	1.54221e-08	0.00556946
ADD1	TPM3	28465	30	0.111286	3.73004e-17	0.0123846	52	-0.018139	1.82882	0.000329024	8	-0.00407405	1.24141	1.65979e-05
ADGRB3	OXCT1	28653	70	0.78432	0	0.615158	26	0.0501845	0.000144479	0.00251849	5	0.00307093	0.81622	9.43063e-06
ADGRD1	HEXIM1	28881	70	0.408064	1.09551e-230	0.166517	24	0.0597697	5.47847e-06	0.00357242	5	-0.00377986	1.22605	1.42873e-05
ADGRE2	TNFSF8	29776	80	0.280994	1.75139e-108	0.0789575	46	0.149251	5.2029e-31	0.022276	3	0.00834167	0.519841	6.95834e-05
ADH1B	PCNA	28361	59	0.10908	1.75308e-16	0.0118984	67	0.0466648	0.00043878	0.0021776	11	0.000426891	0.974358	1.82236e-07
ADH4	APP	33754	18	0.113883	6.27416e-21	0.0129694	49	0.081771	1.71774e-11	0.0066865	4	0.00641836	0.598034	4.11953e-05
ADIPOQ	ASGR2	30262	88	0.265973	1.57936e-98	0.0707414	62	0.260164	3.3237e-94	0.0676852	6	-0.0329256	1.98958	0.0010841
ADIPOQ	C1QTNF9	29470	88	0.245245	1.83361e-81	0.060145	91	0.693438	0	0.480857	13	0.0538616	3.51559e-05	0.00290107
ADIPOQ	CD200R1	29478	86	0.236875	5.58924e-76	0.0561096	74	0.652654	0	0.425958	2	0.00808321	0.53493	6.53383e-05
ADIPOQ	TNFSF14	29444	88	0.248582	1.24527e-83	0.0617931	54	0.269581	1.41458e-98	0.0726739	2	0.0122604	0.346903	0.000150316
ADM	EDN1	29151	46	0.152081	1.6597e-31	0.0231287	42	0.142769	6.2981e-28	0.0203829	11	-0.00954485	1.53379	9.11042e-05
ADRA2A	SH3GL3	28527	60	0.0331241	0.0123477	0.00109721	10	-0.000871086	1.05245	7.5879e-07	2	-0.00329553	1.19653	1.08605e-05
AFAP1	AKT3	28105	68	0.721115	0	0.520007	45	0.0524082	8.45773e-05	0.00274662	33	0.261132	2.71975e-88	0.0681899
AFAP1	DBN1	28660	73	0.712299	0	0.50737	58	0.0359071	0.00655176	0.00128932	32	0.251999	9.66634e-84	0.0635037
AFAP1	ESR1	28660	80	0.708496	0	0.501967	77	0.0238316	0.0712078	0.000567944	10	-0.00460404	1.27253	2.11972e-05
AFAP1	MYH9	29421	88	0.7222	0	0.521572	69	0.0483249	0.000208697	0.0023353	45	0.248664	1.24466e-83	0.061834
AFAP1	PRC1	29275	89	0.710848	0	0.505305	70	0.0394677	0.00252341	0.0015577	21	0.00864161	0.508542	7.46774e-05
AFAP1	SRC	28996	72	0.719621	0	0.517854	53	0.0241852	0.0655331	0.000584924	31	0.282534	7.02355e-107	0.0798252
AFAP1	TNFRSF1B	28943	80	0.711149	0	0.505733	56	0.117213	3.67506e-19	0.0137388	6	0.00382822	0.77091	1.46553e-05
AFAP1	TRIM25	29270	75	0.713817	0	0.509534	64	0.0769289	3.78279e-09	0.00591806	27	0.265539	4.74369e-95	0.0705108
AFM	WNT9A	29116	68	0.0989152	3.87824e-14	0.00978421	68	0.137583	5.25975e-26	0.0189292	25	0.0155691	0.234885	0.000242396
AFP	CASP3	34474	60	0.175119	1.33092e-48	0.0306665	38	0.105733	1.34292e-18	0.0111794	9	-0.00818968	1.50342	6.70709e-05
AFP	PTEN	33552	59	0.175019	2.67405e-47	0.0306316	58	0.00582594	0.633259	3.39416e-05	2	-0.0139555	1.74696	0.000194757
AGER	FGF2	34386	62	0.115451	7.65285e-22	0.013329	46	0.481555	0	0.231895	12	-0.0113276	1.65239	0.000128314
AGER	IRAK4	34386	66	0.133585	9.39723e-29	0.017845	44	0.0356835	0.00308081	0.00127331	2	-0.00196369	1.12934	3.85609e-06
AGER	ITGB1	34426	58	0.12476	2.72969e-25	0.0155651	57	0.0268689	0.0257828	0.000721937	1	0.00250696	0.835245	6.28483e-06
AGER	TTR	29239	67	0.135897	1.66765e-25	0.0184681	50	0.125128	7.71356e-22	0.0156569	2	0.00573176	0.661247	3.2853e-05
AGR2	AP2B1	28055	14	0.093584	2.15734e-12	0.00875796	59	0.0273412	0.0405634	0.000747543	4	0.0236572	0.0764058	0.000559662
AGR2	APEX1	33667	53	0.0683507	1.97665e-08	0.00467182	27	0.314934	6.57265e-155	0.0991834	2	0.0177877	0.144452	0.000316402
AGR2	BLVRB	33576	31	0.0539727	9.63533e-06	0.00291305	41	0.161743	1.36445e-40	0.0261606	6	0.0159853	0.190279	0.000255528
AGR2	CCT5	32955	58	0.0785199	1.73334e-10	0.00616537	66	0.0534974	1.38977e-05	0.00286197	3	-0.000949223	1.06141	9.01024e-07
AGR2	CETN3	28686	26	0.0738643	2.1295e-08	0.00545594	10	0.102114	8.97393e-15	0.0104273	4	0.000408666	0.975312	1.67008e-07
AGR2	CYB5R2	28387	26	0.0769572	6.40819e-09	0.00592241	87	0.248787	7.78364e-81	0.0618952	17	0.0189211	0.15403	0.000358007
AGR2	DARS1	33336	46	0.0727061	2.79296e-09	0.00528617	39	0.0564354	4.01013e-06	0.00318495	1	-0.0118784	1.66783	0.000141097
AGR2	DCXR	33538	31	0.0720005	3.56655e-09	0.00518407	62	0.0860348	1.69276e-12	0.00740198	9	0.00848657	0.487117	7.20218e-05
AGR2	EPHB6	33336	54	0.0733306	2.04089e-09	0.00537738	31	0.216455	1.59904e-71	0.0468529	2	-0.00296895	1.19151	8.81465e-06
AGR2	EPPK1	28079	28	0.0866303	7.91136e-11	0.00750481	90	0.462216	2.62144e-295	0.213643	1	0.00976417	0.464464	9.5339e-05
AGR2	EZR	33868	31	0.0717131	3.45484e-09	0.00514277	57	0.0927527	2.03393e-14	0.00860306	2	0.00347172	0.775135	1.20528e-05
AGR2	FKBP4	33391	34	0.110547	1.306e-19	0.0122206	59	0.06271	2.91766e-07	0.00393254	14	-0.0221702	1.92995	0.000491519
AGR2	GSTM4	27891	30	0.0860845	1.19615e-10	0.00741053	33	0.29465	3.90402e-112	0.0868188	2	0.00461659	0.730305	2.13129e-05
AGR2	HDGF	33733	46	0.0758647	4.40627e-10	0.00575545	47	0.780519	0	0.60921	13	-0.00532557	1.33813	2.83617e-05
AGR2	HYOU1	33742	28	0.0929942	1.94369e-14	0.00864793	64	0.153896	4.85165e-37	0.0236841	1	0.0176851	0.146333	0.000312761
AGR2	LARP1	28676	26	0.0843539	1.57304e-10	0.00711558	51	0.0285769	0.0304572	0.00081664	6	0.0104076	0.430687	0.000108319
AGR2	LGALS3	33437	33	0.0871779	9.25498e-13	0.00759998	66	0.471874	0	0.222665	11	0.00742761	0.543665	5.51694e-05
AGR2	LMNB1	28633	26	0.0787765	2.38683e-09	0.00620574	57	0.0420005	0.00147835	0.00176404	2	0.0140127	0.289068	0.000196357
AGR2	LSM1	32955	34	0.076941	3.98691e-10	0.00591991	63	0.036896	0.00273682	0.00136131	6	-0.000605347	1.03919	3.66445e-07
AGR2	PACS2	27891	31	0.0899373	1.70607e-11	0.00808872	42	0.112674	3.16876e-17	0.0126954	1	0.00120992	0.928014	1.4639e-06
AGR2	PSMA1	32955	38	0.0897297	2.91973e-13	0.00805142	14	-0.0190153	1.87732	0.000361583	1	0.0118979	0.334153	0.00014156
AGR2	PSMD1	28776	26	0.0547719	3.22015e-05	0.00299996	61	0.0345983	0.00866746	0.00119704	13	0.00847157	0.520523	7.17675e-05
AGR2	PSME1	33335	33	0.0844096	5.08367e-12	0.00712499	47	0.0667466	4.89642e-08	0.0044551	7	0.00741055	0.545193	5.49163e-05
AGR2	RHOC	33206	33	0.0789165	1.19532e-10	0.00622782	35	0.0732399	2.29538e-09	0.00536408	2	0.00768188	0.531377	5.90113e-05
AGR2	S100A11	33096	58	0.0920168	6.34612e-14	0.00846709	9	0.0749684	1.01733e-09	0.00562027	16	0.021898	0.0748409	0.000479523
AGR2	STX16	32955	35	0.0640554	1.94317e-07	0.00410309	47	0.0556903	6.07203e-06	0.0031014	19	0.00258929	0.833533	6.70443e-06
AGR2	TALDO1	28696	25	0.0761805	7.54658e-09	0.00580347	53	0.0753819	1.08081e-08	0.00568242	2	-0.00340792	1.20368	1.16139e-05
AGR2	TOP1	28686	26	0.0736787	2.3099e-08	0.00542856	59	0.0258112	0.050593	0.000666217	13	0.00714624	0.588393	5.10687e-05
AGR2	TRIM25	28686	26	0.0904565	6.69471e-12	0.00818237	58	0.0686781	1.92023e-07	0.00471668	13	0.0111304	0.399289	0.000123886
AGR2	TTN	27891	29	0.0949585	1.18982e-12	0.00901712	40	0.0203738	0.128146	0.000415091	9	0.00797044	0.551739	6.3528e-05
AGR2	TXN	28322	26	0.0867283	6.23403e-11	0.0075218	41	0.0582819	1.13857e-05	0.00339678	3	-0.00289743	1.17258	8.39509e-06
AGR2	TXNRD1	33576	31	0.0855498	2.18784e-12	0.00731876	45	0.0314008	0.0100735	0.00098601	17	0.00593925	0.626538	3.52747e-05
AGR2	UFD1	28686	26	0.0820888	4.76026e-10	0.00673858	74	0.031459	0.0171783	0.000989669	4	0.00500037	0.704938	2.50037e-05
AGR3	CD46	33343	46	0.0535709	1.2043e-05	0.00286984	33	0.0788068	1.16361e-10	0.00621051	7	0.0296572	0.015443	0.00087955
AGR3	DAG1	33742	43	0.0419629	0.000564809	0.00176089	17	0.0700914	8.22581e-09	0.0049128	1	-0.00153722	1.10047	2.36304e-06
AGR3	SPINT1	33538	47	0.0414546	0.000684271	0.00171848	31	0.226221	1.40603e-78	0.051176	19	0.00914802	0.453818	8.36863e-05
AGRN	AIF1L	29017	86	0.284054	3.90492e-108	0.0806869	25	0.233791	7.00599e-73	0.0546583	13	-0.00401562	1.24027	1.61252e-05
AGRN	APOE	29796	86	0.286361	7.57733e-113	0.0820029	71	0.61452	0	0.377635	6	0.0247077	0.056496	0.00061047
AGRN	APP	34713	83	0.292828	2.58188e-137	0.0857485	54	0.0759528	2.35347e-10	0.00576883	4	0.0046487	0.698567	2.16104e-05
AGRN	CBLN4	34888	86	0.284109	1.1309e-129	0.080718	76	0.248819	6.08869e-99	0.0619109	11	0.0115166	0.336139	0.000132632
AGRN	CCL3	34636	87	0.285978	1.6686e-130	0.0817833	92	0.289522	7.47121e-134	0.0838227	14	0.0184532	0.124615	0.000340521
AGRN	CFC1	33799	91	0.298012	1.11852e-138	0.0888114	33	0.0177125	0.145379	0.000313734	4	-0.0057285	1.36227	3.28157e-05
AGRN	CKB	29776	84	0.293192	2.27641e-118	0.0859616	56	0.0165867	0.200617	0.00027512	6	-0.00286396	1.17488	8.20228e-06
AGRN	DAG1	35317	85	0.284081	3.20245e-131	0.0807022	14	0.0259794	0.0290115	0.000674927	3	0.0127882	0.282555	0.000163539
AGRN	DBI	34600	87	0.291452	1.45678e-135	0.0849445	51	0.221538	1.08809e-77	0.0490791	7	0.0186334	0.121164	0.000347205
AGRN	ENO1	34571	91	0.300456	3.15404e-144	0.0902739	67	0.0700724	5.45483e-09	0.00491014	3	0.00908397	0.45012	8.25184e-05
AGRN	FN1	29796	86	0.308874	6.68271e-132	0.0954034	47	0.26951	1.09225e-99	0.0726356	17	-0.00162538	1.09983	2.64188e-06
AGRN	GRN	34603	87	0.293343	2.20916e-137	0.0860502	19	0.152081	4.41179e-37	0.0231287	12	0.00731636	0.542842	5.35291e-05
AGRN	HDGF	34846	85	0.295256	3.29102e-140	0.0871763	48	0.781453	0	0.610669	17	0.00245961	0.837343	6.04967e-06
AGRN	KRT19	34583	89	0.288613	8.80585e-133	0.0832974	36	0.125537	1.07193e-25	0.0157597	43	-0.0393044	1.99892	0.00154484
AGRN	LAIR2	34370	87	0.287311	9.1557e-131	0.0825474	99	0.703426	0	0.494808	5	0.0120423	0.318146	0.000145017
AGRN	MAX	33810	89	0.278813	5.63287e-121	0.0777366	30	0.0435926	0.000336147	0.00190032	3	-0.000857184	1.05618	7.34765e-07
AGRN	MYBPC1	29765	88	0.306491	1.12882e-129	0.0939368	60	0.0603916	3.11883e-06	0.00364715	4	0.0288016	0.0262697	0.000829532
AGRN	NID2	34766	91	0.284904	5.60321e-130	0.0811705	54	0.451575	0	0.20392	10	0.0107276	0.371118	0.000115081
AGRN	PARP1	34636	87	0.291496	9.69634e-136	0.0849698	24	0.0578535	1.44833e-06	0.00334703	29	0.00479199	0.690069	2.29632e-05
AGRN	PDIA3	29072	83	0.284727	7.31721e-109	0.0810692	25	0.0150307	0.251836	0.000225921	10	0.0119472	0.362396	0.000142736
AGRN	PLTP	34886	84	0.292017	3.28903e-137	0.0852737	49	0.323612	8.27734e-170	0.104725	7	0.0203577	0.0890706	0.000414437
AGRN	PPP3R1	34370	88	0.296448	1.76676e-139	0.0878813	66	0.0351544	0.00355683	0.00123583	4	0.00249471	0.836168	6.22357e-06
AGRN	RANBP1	29017	84	0.292268	1.19321e-114	0.0854203	39	0.0462404	0.000425722	0.00213818	23	0.00853698	0.515565	7.28801e-05
AGRN	SPP1	34941	88	0.288702	3.14743e-134	0.0833486	39	0.122894	6.31488e-25	0.015103	4	0.0141711	0.236228	0.000200819
AGRN	SUGP1	29623	85	0.295659	8.21354e-120	0.0874142	36	0.190829	1.07255e-49	0.0364158	18	-0.00227712	1.1391	5.18527e-06
AGRN	TNN	29776	86	0.29913	2.31674e-123	0.0894788	99	0.712924	0	0.50826	6	0.00349968	0.787153	1.22477e-05
AGRN	VIM	33970	83	0.283028	2.44857e-125	0.0801047	61	0.0487122	5.89975e-05	0.00237288	3	0.0224087	0.0647553	0.000502149
AGRP	GHRL	34804	44	0.0925736	1.00729e-14	0.00856986	64	0.0919921	1.47685e-14	0.00846255	14	0.0107042	0.371921	0.00011458
AGRP	TK1	29422	52	0.0654815	4.97615e-07	0.00428782	74	0.0518295	6.96367e-05	0.00268629	9	0.00437411	0.737281	1.91328e-05
AGT	ECE1	28948	46	0.374785	1.73519e-192	0.140464	35	0.07269	3.08073e-08	0.00528384	6	0.00847536	0.519106	7.18318e-05
AGT	KLK10	29707	39	0.367107	5.83382e-189	0.134767	59	0.509982	0	0.260082	15	0.011007	0.396304	0.000121153
AGT	REN	29606	42	0.381763	9.33948e-205	0.145743	52	0.0906209	2.8282e-12	0.00821215	4	0.00965447	0.457631	9.32087e-05
AGT	TP53	28942	39	0.380074	2.61163e-198	0.144456	34	0.0270917	0.0392994	0.000733959	1	-0.00847197	1.48069	7.17743e-05
AHCY	EP300	28704	32	0.245017	3.10434e-79	0.0600332	43	0.0181558	0.169024	0.000329632	9	0.00884148	0.503035	7.81718e-05
AHCY	HDGF	34655	37	0.250394	1.44544e-99	0.0626972	63	0.777434	0	0.604403	7	0.00663944	0.580498	4.40821e-05
AHCY	HSPB1	34634	33	0.238861	1.88486e-90	0.0570544	64	0.353381	7.49388e-203	0.124878	5	-0.00343919	1.22525	1.1828e-05
AHCY	JUN	33831	38	0.222609	9.71844e-77	0.0495547	73	0.017575	0.14832	0.000308881	5	0.0108119	0.373895	0.000116897
AHCY	LGALS3	34696	35	0.228129	1.29986e-82	0.0520427	75	0.481466	0	0.23181	7	-0.0140628	1.75852	0.000197764
AHCY	NSFL1C	34740	32	0.25157	9.28801e-101	0.0632877	41	0.0764363	1.77658e-10	0.0058425	19	0.00476663	0.691182	2.27208e-05
AHCY	SERPINB6	34617	32	0.245064	3.23627e-95	0.0600566	60	0.141573	2.51181e-32	0.0200428	21	0.00620758	0.605567	3.85341e-05
AHCY	STAU1	28460	32	0.248322	9.73298e-81	0.0616636	42	0.0339547	0.0104101	0.00115292	8	-0.000155587	1.00936	2.42074e-08
AHNAK	ANXA2	29241	54	0.100565	1.27467e-14	0.0101133	59	0.427581	1.21051e-258	0.182826	9	0.03213	0.0140041	0.00103233
AHNAK	CCT5	28228	56	0.101711	1.85853e-14	0.0103451	62	0.0364636	0.00614523	0.00132959	4	-0.0101417	1.55384	0.000102853
AHNAK	DTX3	28818	54	0.0950214	4.89105e-13	0.00902907	40	0.0957898	3.16898e-13	0.00917569	3	0.0208977	0.112679	0.000436715
AHNAK	OXCT1	29701	56	0.118408	5.37565e-20	0.0140205	29	0.0353706	0.00640406	0.00125108	3	0.0097109	0.454283	9.43017e-05
AHNAK	PPT1	28757	51	0.119643	8.71633e-20	0.0143143	57	-0.00929111	1.51885	8.63247e-05	5	0.0114133	0.386833	0.000130264
AHNAK	RPA2	28528	52	0.115051	2.85676e-18	0.0132367	48	0.0463484	0.000461988	0.00214818	3	0.0129829	0.326867	0.000168556
AHNAK	TARS1	29248	53	0.117933	1.44239e-19	0.0139082	58	-0.0133782	1.69368	0.000178977	3	0.00556237	0.670607	3.09399e-05
AHNAK2	ANXA2	29241	50	0.196197	7.83001e-52	0.0384932	57	0.400453	3.43333e-224	0.160363	3	0.0328334	0.0120395	0.00107803
AHNAK2	BSG	29124	47	0.199095	3.85366e-53	0.0396386	54	0.131871	5.20996e-24	0.0173899	9	0.0208451	0.111693	0.000434519
AHNAK2	CLTA	28309	79	0.185484	5.41055e-45	0.0344045	41	0.0403174	0.00241308	0.0016255	11	-4.76387e-05	1.00286	2.26944e-09
AHNAK2	CSF3	28372	75	0.199426	5.48015e-52	0.0397707	32	0.0509123	0.00012472	0.00259206	4	-0.00585448	1.34072	3.42749e-05
AHNAK2	FAM3C	28776	77	0.176341	2.0407e-41	0.0310961	37	0.0904846	6.11526e-12	0.00818747	8	0.0183518	0.163918	0.000336788
AHNAK2	GOT1	29441	60	0.163737	1.16496e-36	0.0268097	40	0.0363003	0.00534009	0.00131771	1	0.00768166	0.555645	5.90079e-05
AHNAK2	STX6	28228	69	0.180098	2.3141e-42	0.0324354	54	0.0362388	0.00646859	0.00131325	1	0.00611222	0.646139	3.73592e-05
AHNAK2	TNFAIP8L2	28824	49	0.171927	1.74594e-39	0.0295589	46	0.0587183	8.164e-06	0.00344784	8	-0.0209423	1.88812	0.00043858
AHSA1	CDC37	29613	68	0.0396317	0.00228542	0.00157067	42	0.00815831	0.530202	6.65581e-05	1	0.00541693	0.676845	2.93431e-05
AHSA1	CIRBP	30059	63	0.0340711	0.00824728	0.00116084	67	0.0668346	2.14337e-07	0.00446687	1	-0.0150657	1.75714	0.000226977
AHSA1	FKBPL	30059	64	0.0196792	0.127117	0.000387271	24	0.0551795	1.86494e-05	0.00304478	12	-0.00780672	1.45492	6.09448e-05
AHSA1	RIPK4	29021	64	0.0494816	0.000162462	0.00244843	77	0.0437034	0.000867301	0.00190999	20	0.01009	0.442159	0.000101808
AHSA1	THRAP3	29021	64	0.0221811	0.0910878	0.000492001	59	0.0237084	0.0709077	0.00056209	4	0.000928267	0.943633	8.6168e-07
AHSA1	VIM	28902	67	0.0294572	0.0251218	0.000867727	53	0.0302776	0.0213395	0.000916733	3	0.00208943	0.873813	4.3657e-06
AHSG	ATF2	28948	98	0.549528	0	0.301981	50	0.0306508	0.0196942	0.000939469	3	0.00795614	0.545029	6.33002e-05
AHSG	CAT	30051	94	0.559353	0	0.312876	28	0.177029	1.66665e-43	0.0313394	7	0.0126929	0.325194	0.00016111
AHSG	DPP4	29025	83	0.542796	0	0.294627	51	0.162066	1.85399e-35	0.0262654	2	0.00337069	0.797364	1.13615e-05
AHSG	EGFR	29957	84	0.560188	0	0.31381	45	0.177351	1.58594e-43	0.0314533	7	-0.00491517	1.29633	2.41589e-05
AHSG	FURIN	29762	84	0.559913	0	0.313502	43	0.156522	5.88274e-34	0.0244991	30	0.00935338	0.47062	8.74858e-05
AHSG	INSR	29339	91	0.549992	0	0.302491	68	0.050965	9.40544e-05	0.00259743	3	-0.000691144	1.04221	4.77679e-07
AHSG	LAMP1	29306	94	0.5653	0	0.319564	54	0.0698304	8.72706e-08	0.00487629	6	0.0162912	0.212389	0.000265403
AHSG	LGALS3	29642	86	0.549932	0	0.302425	60	0.485996	0	0.236192	4	0.0104448	0.421379	0.000109093
AHSG	TNF	29054	87	0.556235	0	0.309398	50	0.0955043	2.99163e-13	0.00912108	2	0.00723454	0.581408	5.23386e-05
AHSG	TRIM24	29567	87	0.541719	0	0.293459	58	0.0593756	4.905e-06	0.00352546	24	0.00975026	0.453486	9.50675e-05
AIF1L	ANPEP	28864	26	0.234339	7.65284e-73	0.0549149	90	0.399752	1.82093e-220	0.159802	14	0.0163837	0.213298	0.000268427
AIF1L	CTSB	28853	27	0.243512	1.17313e-78	0.0592981	84	0.409555	2.77094e-232	0.167735	13	0.0208627	0.113064	0.000435252
AIF1L	DPP4	28240	29	0.219263	1.89426e-62	0.0480763	64	0.177662	2.83653e-41	0.0315637	17	0.0272263	0.0407492	0.000741274
AIF1L	NRP1	28968	32	0.246599	5.41399e-81	0.0608111	32	0.233203	2.15876e-72	0.0543837	9	0.0150934	0.250719	0.000227812
AIF1L	TFRC	28915	29	0.228704	1.66132e-69	0.0523053	19	0.383442	6.3709e-202	0.147028	6	0.00925153	0.481804	8.55907e-05
AK1	DECR1	34465	54	0.0556316	3.80966e-06	0.00309488	52	0.0862277	7.4432e-13	0.00743522	21	0.00975348	0.418143	9.51304e-05
AK1	PCNA	28460	37	0.0548518	3.46517e-05	0.00300872	66	0.0303182	0.022173	0.000919193	1	0.0204217	0.123428	0.000417044
AK2	DUT	30087	67	0.0439578	0.00064792	0.00193229	51	0.0216669	0.0928527	0.000469456	20	-0.0172024	1.81786	0.000295923
AK2	GIMAP8	29063	58	0.0323139	0.0137545	0.00104419	64	0.153256	7.00477e-32	0.0234875	8	-0.00112824	1.06853	1.27293e-06
AK2	MTPN	28983	63	0.0206091	0.116687	0.000424737	60	0.0148814	0.257315	0.000221456	2	-0.00199072	1.12044	3.96295e-06
AK2	NIT2	29967	64	0.0266613	0.0390262	0.000710827	49	0.0655406	3.81049e-07	0.00429556	6	0.0113728	0.378715	0.000129341
AK2	PCNA	29063	58	0.0436583	0.000870886	0.00190604	68	0.0529177	5.43194e-05	0.00280028	12	0.00085713	0.947911	7.34672e-07
AK2	PSAP	29868	67	0.0537854	3.1971e-05	0.00289287	32	0.211998	1.15681e-61	0.0449432	20	0.0219949	0.0891811	0.000483778
AK2	SOD1	28864	61	0.0412005	0.0017433	0.00169748	41	0.0417163	0.0015242	0.00174025	1	-0.00838457	1.4758	7.0301e-05
AKAP12	AXL	28997	61	0.06268	1.78084e-06	0.00392879	80	0.210589	3.92942e-59	0.0443479	5	0.00356807	0.785888	1.27311e-05
AKAP12	LAMP3	29160	68	0.0740602	1.49304e-08	0.00548492	56	0.197396	2.54858e-52	0.0389653	16	-0.00479851	1.28591	2.30257e-05
AKAP12	PRKAR2A	29297	66	0.0764502	4.65273e-09	0.00584463	51	0.0230917	0.0771623	0.000533228	2	0.0139158	0.286876	0.00019365
AKAP12	RASA1	28258	64	0.0589558	9.21712e-06	0.00347579	38	0.0119858	0.367671	0.00014366	21	-0.00882015	1.49261	7.7795e-05
AKAP12	SRC	28996	57	0.0665565	3.91823e-07	0.00442977	54	0.0119505	0.362884	0.000142815	2	0.000822162	0.950089	6.75951e-07
AKAP12	STX7	28660	62	0.0694685	1.40442e-07	0.00482587	71	0.470655	0	0.221516	11	0.0114376	0.386609	0.00013082
AKAP12	TP53	28253	61	0.0751335	1.56516e-08	0.00564504	36	0.0520312	9.1236e-05	0.00270725	3	0.0166858	0.209835	0.000278415
AKR1B1	ENO1	33655	52	0.102635	3.14042e-17	0.010534	75	0.0489102	5.96017e-05	0.00239221	1	0.0094812	0.436725	8.98931e-05
AKR1B1	ENO3	28228	56	0.0957071	5.77321e-13	0.00915985	31	0.0839542	2.6581e-10	0.00704832	5	-0.00141309	1.08453	1.99683e-06
AKR1B1	EZR	33999	51	0.13856	1.6943e-30	0.0191987	61	0.0850477	2.15388e-12	0.00723312	8	0.0104881	0.38722	0.00011
AKR1B1	GLO1	33267	51	0.117343	7.79629e-22	0.0137694	15	0.2522	4.73479e-97	0.0636048	11	0.0140308	0.252508	0.000196864
AKR1B1	GRHPR	28950	51	0.107514	2.34448e-16	0.0115593	32	0.207789	1.69432e-57	0.0431763	7	-0.00201091	1.12159	4.04376e-06
AKR1B1	PRDX6	34115	30	0.0868456	6.67967e-13	0.00754216	34	0.108376	2.78698e-19	0.0117454	11	0.0195099	0.107092	0.000380636
AKR1B1	SOD1	32904	46	0.0990261	8.2126e-16	0.00980618	45	0.0480871	9.53207e-05	0.00231237	2	0.00367732	0.765521	1.35227e-05
AKT1S1	RICTOR	28115	65	0.0389131	0.00351812	0.00151423	56	0.0500948	0.000171301	0.00250949	1	-0.00137836	1.0823	1.89988e-06
AKT1S1	TRIM25	28840	64	0.0396288	0.00261049	0.00157044	61	0.066978	3.55402e-07	0.00448605	2	-0.00848985	1.48085	7.20775e-05
AKT2	EGLN1	29530	60	0.028821	0.0267668	0.000830652	33	0.109972	2.34377e-17	0.0120939	29	0.0349977	0.0071485	0.00122484
AKT2	GRK5	29004	62	0.040904	0.00183454	0.00167314	11	0.18071	9.12722e-44	0.0326559	7	0.0790277	1.67342e-09	0.00624537
AKT2	HLA-E	29530	60	0.0375467	0.00390307	0.00140976	70	0.303351	5.91861e-126	0.0920219	3	0.0140241	0.281221	0.000196674
AKT2	PSMD9	29519	65	0.0318953	0.0142598	0.00101731	8	0.130874	5.72405e-24	0.0171281	2	0.0146502	0.260415	0.000214629
AKT3	CDC37	33729	50	0.0667129	4.15605e-08	0.00445061	51	0.0261607	0.0316743	0.000684384	2	-0.00373437	1.24088	1.39455e-05
AKT3	COL1A1	33838	53	0.0321565	0.00815835	0.00103404	66	0.0855184	1.83466e-12	0.00731339	2	-0.0124616	1.69462	0.000155291
AKT3	EIF4EBP1	33471	53	0.0560591	4.44672e-06	0.00314262	66	0.025941	0.0338065	0.000672936	13	0.0169213	0.166269	0.000286332
AKT3	HCLS1	33885	54	0.045367	0.000187	0.00205816	21	0.0881974	3.50367e-13	0.00777878	1	0.0247809	0.0413542	0.000614092
AKT3	NEDD4L	27964	45	0.0375853	0.00493905	0.00141266	73	0.045529	0.000660072	0.00207289	10	0.0153746	0.250343	0.000236378
AKT3	NFKB1	27900	47	0.0603017	6.55668e-06	0.0036363	44	0.0636145	1.97745e-06	0.0040468	3	0.0306162	0.0221938	0.000937351
AKT3	NFKBIE	34146	53	0.0537294	8.89322e-06	0.00288684	38	0.152487	8.33997e-37	0.0232523	1	0.00346403	0.774719	1.19995e-05
AKT3	RPE	28306	47	0.0657262	7.4413e-07	0.00431994	43	0.0467725	0.000431062	0.00218767	4	-0.0357495	1.99286	0.00127803
ALCAM	APOD	28644	74	0.139926	1.93726e-26	0.0195794	67	0.189357	2.19676e-47	0.0358561	5	0.0161551	0.221523	0.000260987
ALCAM	CLEC4A	34759	71	0.171029	8.88959e-47	0.029251	47	0.360654	1.44352e-212	0.130071	4	0.000206068	0.986295	4.2464e-08
ALCAM	HRAS	29347	70	0.151086	2.6107e-31	0.0228269	40	0.0501999	0.000119381	0.00252003	9	0.0188228	0.149352	0.000354298
ALCAM	LGALS8	35155	68	0.153954	1.49985e-38	0.0237019	22	0.198387	2.47115e-63	0.0393575	15	0.0208701	0.0801425	0.000435561
ALCAM	PCDH12	29866	77	0.152827	1.52838e-32	0.0233561	93	0.292785	2.20813e-118	0.0857232	4	0.0141593	0.273897	0.000200487
ALDH1A1	ALDH2	29501	31	0.0645476	6.97281e-07	0.00416639	2	0.0101382	0.436223	0.000102783	5	-0.0187551	1.85025	0.000351753
ALDH2	COX6B1	30056	1	0.0145524	0.259284	0.000211773	76	0.0204888	0.112207	0.000419792	18	-0.00210939	1.12988	4.44954e-06
ALDH2	GRPEL1	29415	2	0.00809973	0.534512	6.56056e-05	68	0.0798202	8.74676e-10	0.00637126	2	0.00495594	0.703911	2.45614e-05
ALDH2	PGR	29107	1	0.0179883	0.169988	0.000323579	47	0.0176282	0.1787	0.000310754	15	-0.000370273	1.02253	1.37102e-07
ALDH2	TNFRSF10A	29300	3	0.0221056	0.0906372	0.000488659	79	0.469451	0	0.220384	2	-0.0124283	1.65851	0.000154462
ALDH3A1	ANXA2	28411	50	0.371807	8.91981e-186	0.138241	59	0.397959	5.84655e-215	0.158371	4	0.0200187	0.131348	0.000400747
ALDH3A1	PRDX1	33511	67	0.378698	1.57162e-227	0.143412	36	0.0644797	1.26952e-07	0.00415763	13	0.00822673	0.50071	6.76792e-05
ALDH3A1	SERPINA12	33436	66	0.397531	4.91433e-252	0.158031	82	0.592504	0	0.351061	5	0.0046632	0.703011	2.17454e-05
ALDH5A1	PCNA	29083	15	0.124574	1.49166e-21	0.0155188	66	0.0263937	0.0441388	0.000696626	3	0.0161949	0.216875	0.000262274
ALMS1	CENPJ	29947	58	0.0352958	0.00629936	0.0012458	46	0.0441054	0.000639683	0.00194529	15	0.0224124	0.0828612	0.000502316
ALMS1	CLTA	28532	50	0.0380294	0.00406494	0.00144624	45	0.0231819	0.0799512	0.000537401	3	0.00330137	0.803109	1.0899e-05
ALMS1	DCTN2	29049	51	0.0323486	0.0136777	0.00104643	7	0.00159609	0.903198	2.54749e-06	12	0.0130397	0.320383	0.000170033
ALMS1	KRT19	29012	48	0.0544497	3.32963e-05	0.00296477	32	0.124996	1.21768e-21	0.0156241	4	0.00369175	0.7786	1.3629e-05
ALMS1	LATS1	28760	54	0.0369707	0.00504293	0.00136683	43	0.0552277	2.77894e-05	0.0030501	2	-0.000746101	1.04512	5.56667e-07
ALMS1	PXN	28466	53	0.031844	0.0162711	0.00101404	67	0.4604	9.47692e-297	0.211968	3	0.00374507	0.777551	1.40256e-05
ALPP	BDNF	29546	69	0.468072	0	0.219091	48	0.0527197	5.02362e-05	0.00277936	3	-0.0162553	1.78847	0.000264236
ALPP	COL18A1	34394	78	0.480251	0	0.230641	61	0.201724	4.4477e-64	0.0406925	5	0.0027398	0.820283	7.50648e-06
ALPP	GUSB	34398	83	0.47363	0	0.224326	45	0.121479	4.93578e-24	0.0147571	14	0.0175349	0.145894	0.000307474
ALPP	IL17RA	34357	80	0.473972	0	0.224649	100	0.785086	0	0.61636	9	0.000324852	0.978521	1.05529e-07
ALPP	MAN2B2	29538	69	0.449792	3.33979e-292	0.202313	88	0.670987	0	0.450224	6	-0.0153922	1.76312	0.000236919
ALPP	NAAA	34078	77	0.476724	0	0.227266	68	0.502532	0	0.252539	4	0.00523362	0.66576	2.73908e-05
ALPP	NOMO1	34357	80	0.475689	0	0.22628	71	0.0969292	8.13807e-16	0.00939526	12	0.0344326	0.00431048	0.00118561
ALPP	RPA2	28642	68	0.468547	0	0.219536	43	0.0752027	1.20909e-08	0.00565545	1	0.0214134	0.10513	0.000458534
AMBN	F11R	33840	35	0.0587933	1.29782e-06	0.00345665	46	0.0469449	0.000111787	0.00220382	7	-0.00591683	1.37351	3.50089e-05
AMBN	ICAM5	33831	31	0.0604343	6.53518e-07	0.0036523	92	0.601985	0	0.362386	2	-0.000221573	1.01454	4.90946e-08
AMBN	LRP2	28350	36	0.0595442	7.23576e-06	0.00354551	64	0.0291238	0.0283086	0.000848193	3	-0.00318767	1.18965	1.01613e-05
AMBN	UBAC1	33745	36	0.0760379	3.98571e-10	0.00578176	65	0.0740808	1.10708e-09	0.00548796	2	-0.0146244	1.77035	0.000213874
AMBP	CTSB	34703	80	0.123063	7.88019e-25	0.0151444	81	0.437852	0	0.191715	10	0.0403036	0.000784181	0.00162438
AMFR	ATXN3	28915	36	0.0154823	0.239122	0.000239701	34	0.248696	3.00436e-82	0.0618496	19	0.0181705	0.167091	0.000330167
AMFR	GPI	28948	33	0.0253796	0.0534937	0.000644125	53	0.0248133	0.059051	0.000615699	5	0.00355734	0.786695	1.26547e-05
AMFR	PDIA2	27944	27	0.0319596	0.0168875	0.00102141	64	0.0488621	0.00025824	0.0023875	2	0.0181644	0.174575	0.000329945
AMFR	SNED1	28226	38	0.00718609	0.589334	5.16399e-05	51	0.145408	4.71852e-28	0.0211435	2	-0.00760052	1.43196	5.77679e-05
AMFR	TXN	28474	32	0.0211468	0.110593	0.000447187	39	0.0817869	6.38896e-10	0.00668909	25	0.00908142	0.493259	8.24721e-05
AMIGO1	IL17RB	28487	55	0.0290971	0.0280786	0.00084664	88	0.632713	0	0.400326	4	-0.00365726	1.21744	1.33756e-05
AMIGO1	KIAA2013	29302	55	0.0616817	2.29819e-06	0.00380463	75	0.0246578	0.0590994	0.000608006	3	0.0137501	0.292613	0.000189066
AMIGO1	PTPRK	29299	56	0.0250466	0.0552297	0.000627334	57	0.0816595	3.85782e-10	0.00666827	8	0.0343537	0.00854372	0.00118018
AMIGO2	TMED8	29421	66	0.196472	2.76328e-52	0.0386012	39	0.0600295	4.068e-06	0.00360355	9	-0.0257087	1.95138	0.000660936
AMOTL2	ANXA1	28985	46	0.0494235	0.000166884	0.00244268	47	0.0346959	0.00824423	0.0012038	12	-0.0163214	1.78595	0.00026639
AMOTL2	APEX1	29539	48	0.0646686	6.54532e-07	0.00418203	26	0.288861	6.82248e-114	0.0834407	4	0.00846872	0.515205	7.17193e-05
AMOTL2	KRT19	29268	46	0.0477441	0.000258227	0.0022795	35	0.128786	4.51556e-23	0.0165858	15	0.0122283	0.349602	0.000149532
AMOTL2	LMNB2	29904	49	0.0525024	4.86567e-05	0.0027565	58	0.0774925	1.96947e-09	0.00600509	3	-0.00196289	1.12062	3.85292e-06
AMOTL2	PIBF1	29993	50	0.0389803	0.00253264	0.00151946	35	0.0552247	1.87444e-05	0.00304976	19	0.0109269	0.397495	0.000119398
AMOTL2	YAP1	29904	44	0.0320171	0.0132859	0.00102509	33	0.0493474	0.000134764	0.00243517	3	-0.000298129	1.01839	8.88812e-08
AMOTL2	YES1	29306	45	0.0343718	0.00849784	0.00118142	37	0.0648232	6.80515e-07	0.00420204	5	-4.21444e-05	1.00257	1.77615e-09
AMPD3	ITGB2	29241	92	0.235924	8.80105e-75	0.0556602	59	0.120346	2.58862e-20	0.0144832	15	-0.000769536	1.04692	5.92185e-07
AMY2A	AMY2B	32776	92	0.429961	3.16795e-293	0.184867	72	0.433046	6.94876e-298	0.187529	13	0.0357583	0.00378586	0.00127866
AMY2A	IGF1R	32910	96	0.441785	0	0.195174	39	0.102494	7.70667e-17	0.010505	4	-0.000670862	1.0434	4.50056e-07
AMY2B	APEX1	32239	73	0.443147	2.38432e-308	0.196379	25	0.283763	1.13867e-119	0.0805215	17	0.0157545	0.20594	0.000248203
ANG	DNAJB1	34151	59	0.478128	0	0.228606	56	0.0496905	3.98417e-05	0.00246914	20	0.00516998	0.66924	2.67287e-05
ANG	EFEMP1	35073	53	0.492433	0	0.24249	40	0.157731	2.61621e-40	0.0248791	8	0.00139926	0.906728	1.95792e-06
ANG	LGALS1	34513	56	0.497961	0	0.247965	80	0.213889	3.07291e-72	0.0457487	6	0.0142046	0.238025	0.00020177
ANG	PDLIM7	34613	55	0.486017	0	0.236213	41	0.0570421	2.04599e-06	0.0032538	15	-0.00649488	1.41099	4.21835e-05
ANG	PLAU	34441	59	0.501455	0	0.251457	55	0.10376	5.96503e-18	0.0107662	8	0.00550392	0.647877	3.02932e-05
ANG	PLAUR	34310	53	0.490587	0	0.240675	38	0.10961	8.58177e-20	0.0120143	5	0.00616636	0.60955	3.8024e-05
ANG	PTEN	33525	64	0.472414	0	0.223175	57	0.019112	0.117626	0.000365268	9	0.0106006	0.385459	0.000112373
ANG	TIA1	33489	56	0.496511	0	0.246523	3	0.0174793	0.15264	0.000305527	18	0.0105875	0.386329	0.000112096
ANG	TPP1	34199	53	0.490058	0	0.240156	74	0.164654	9.1268e-43	0.0271108	39	0.0151209	0.211184	0.000228643
ANGPT2	CDKN1A	34766	63	0.177765	1.82776e-50	0.0316004	42	0.103022	7.18914e-18	0.0106136	8	0.000860082	0.942837	7.39741e-07
ANGPT2	LYN	34766	63	0.154756	1.5835e-38	0.0239495	44	0.032675	0.00643346	0.00106765	6	0.0126863	0.290195	0.000160942
ANGPT2	VEGFA	35082	59	0.144113	7.11935e-34	0.0207685	81	0.492766	0	0.242818	11	0.0282206	0.0180862	0.0007964
ANGPTL2	LILRB2	34734	47	0.0377857	0.00163426	0.00142776	90	0.719493	0	0.51767	5	0.0286471	0.0169596	0.000820654
ANGPTL3	ITGAV	34691	64	0.231631	3.61668e-85	0.053653	37	0.134411	2.45716e-29	0.0180664	17	-0.00059308	1.03939	3.51744e-07
ANGPTL4	APP	34652	48	0.239458	5.85e-91	0.0573401	53	0.0764072	1.90504e-10	0.00583806	7	-0.0123141	1.69462	0.000151636
ANGPTL4	ITGB5	34765	25	0.245445	6.38708e-96	0.0602432	57	0.0793365	3.47951e-11	0.00629428	4	-0.00631227	1.40129	3.98447e-05
ANGPTL4	LAMB1	28958	24	0.248339	4.02386e-82	0.0616723	64	0.52495	0	0.275572	14	-0.00557395	1.32849	3.1069e-05
ANGPTL4	SNAP29	34765	50	0.222032	2.12001e-78	0.0492982	64	0.0618218	2.48273e-07	0.00382194	5	-0.00757955	1.47256	5.74496e-05
ANGPTL7	APP	34740	51	0.342493	1.78592e-190	0.117302	54	0.0739101	6.9124e-10	0.0054627	2	0.0122915	0.305644	0.00015108
ANK2	GABARAPL1	28679	71	0.0308528	0.019464	0.000951895	69	0.0259952	0.0490092	0.000675748	4	0.00830463	0.529492	6.89668e-05
ANK2	PPP1R12B	28679	71	0.0380988	0.00390628	0.00145152	63	0.033933	0.0101723	0.00115145	3	-0.00310975	1.18614	9.67055e-06
ANKMY2	CTSC	28653	60	0.0683875	2.1993e-07	0.00467685	82	0.57843	0	0.334582	8	-0.00161442	1.09724	2.60636e-06
ANKRA2	APP	28543	55	0.0301112	0.0229083	0.000906686	51	0.0692637	1.62234e-07	0.00479745	33	0.00353323	0.789559	1.24837e-05
ANKRA2	LRP2	28387	50	0.019311	0.145719	0.000372915	71	0.0709894	8.58696e-08	0.0050395	3	-0.0110461	1.59466	0.000122015
ANKRD54	SMARCA2	33220	57	0.0543294	9.38527e-06	0.00295169	71	0.0532314	1.41711e-05	0.00283358	10	0.0103658	0.398228	0.000107451
ANPEP	APEX1	34653	82	0.395228	7.39109e-258	0.156205	33	0.281155	4.45284e-126	0.0790482	23	-0.00616095	1.3919	3.79574e-05
ANPEP	CD177	34560	77	0.387275	3.69764e-246	0.149982	100	0.754247	0	0.568889	21	0.00502296	0.676292	2.52301e-05
ANPEP	COCH	29619	83	0.397548	1.71389e-223	0.158045	76	0.318152	2.00728e-139	0.101221	2	-0.00234667	1.14329	5.50685e-06
ANPEP	HSP90B1	33517	87	0.376213	2.23363e-224	0.141536	61	0.055603	5.23866e-06	0.00309169	26	0.0128261	0.293746	0.000164508
ANPEP	IMMT	29476	80	0.39288	7.63244e-217	0.154354	27	0.0699458	7.62386e-08	0.00489242	15	0.0215516	0.0980163	0.00046447
ANPEP	LRRC59	29619	84	0.399704	4.02209e-226	0.159763	69	0.0312792	0.0160684	0.000978386	2	-0.0197487	1.87142	0.000390012
ANPEP	MPRIP	29421	84	0.387762	2.03666e-210	0.150359	60	0.0271095	0.0375772	0.000734927	15	0.00108184	0.933878	1.17037e-06
ANPEP	NAMPT	33664	81	0.37556	1.67185e-224	0.141045	59	0.0365456	0.00270899	0.00133558	13	-0.00755125	1.46439	5.70213e-05
ANPEP	NPC2	29134	82	0.406174	2.48317e-230	0.164978	64	0.166884	1.1836e-37	0.0278503	10	-0.00747336	1.43154	5.58511e-05
ANPEP	PSTPIP2	28008	84	0.393156	1.92647e-206	0.154571	32	0.109367	2.2526e-16	0.0119611	1	0.00913663	0.494199	8.34779e-05
ANXA1	ANXA4	28569	47	0.0375774	0.00450227	0.00141206	48	0.0361927	0.00622093	0.00130991	5	0.00912877	0.490285	8.33345e-05
ANXA1	ANXA5	28032	36	0.0406012	0.00236174	0.00164845	33	0.0796527	2.34346e-09	0.00634455	1	0.019029	0.154281	0.000362102
ANXA1	CEP152	28189	47	0.035522	0.00764777	0.00126181	10	0.0347869	0.00900122	0.00121013	13	-0.0157444	1.76276	0.000247887
ANXA1	DAB2	28998	26	0.0136526	0.298579	0.000186393	35	0.0282502	0.0314564	0.000798073	39	-0.0125355	1.66013	0.000157138
ANXA1	DCTN1	28998	53	0.029899	0.0227943	0.000893953	58	0.0160403	0.221973	0.00025729	1	0.00872567	0.506473	7.61374e-05
ANXA1	DDX39A	28484	57	0.0208295	0.115982	0.000433868	64	0.0158718	0.23104	0.000251913	13	0.00934426	0.480755	8.73153e-05
ANXA1	FN1	29341	53	0.0285509	0.028738	0.000815155	47	0.296706	1.45078e-119	0.0880343	10	0.0226406	0.0828842	0.000512599
ANXA1	MGMT	28702	45	0.0512212	0.000103446	0.00262361	54	0.383485	1.74963e-200	0.14706	22	0.0200101	0.129559	0.000400405
ANXA1	PKLR	28771	55	0.0385311	0.00346417	0.00148465	34	0.137723	9.12991e-26	0.0189676	3	-0.000263537	1.01595	6.94516e-08
ANXA1	S100A11	28513	51	0.0470239	0.000382267	0.00221124	27	0.0957153	4.39967e-13	0.00916141	1	0.000647201	0.96103	4.18869e-07
ANXA1	SOX2	29137	46	0.0137928	0.292482	0.000190241	62	0.0254397	0.0521576	0.000647178	4	-0.00265521	1.16059	7.05015e-06
ANXA1	SRC	28814	46	0.0280964	0.0329495	0.000789409	56	0.0490853	0.000193469	0.00240936	6	0.0267091	0.0426267	0.000713375
ANXA1	TP53	28081	49	0.0630425	2.26684e-06	0.00397435	35	0.0531997	6.64297e-05	0.00283021	8	0.022885	0.0863732	0.000523725
ANXA1	TRIM25	29089	48	0.0482804	0.000229905	0.00233099	67	0.0749333	1.05326e-08	0.00561499	10	0.0165072	0.208101	0.000272486
ANXA11	ANXA2	28411	29	0.0544495	4.01705e-05	0.00296475	59	0.414792	3.42014e-235	0.172053	10	0.112028	2.46755e-17	0.0125502
ANXA11	ANXA3	34579	30	0.0629123	1.64265e-07	0.00395796	19	0.0814945	1.146e-11	0.00664135	20	0.033014	0.00604036	0.00108993
ANXA11	ARSA	34327	29	0.0709524	3.97747e-09	0.00503424	82	0.504149	0	0.254167	15	0.0542837	6.78925e-06	0.00294672
ANXA11	ENO2	34638	31	0.077122	1.29997e-10	0.00594781	43	0.0702484	4.83213e-09	0.00493484	22	0.0161901	0.177876	0.000262119
ANXA11	FH	28623	35	0.0612056	3.58717e-06	0.00374612	55	0.0489861	0.000209262	0.00239964	1	0.00789311	0.550475	6.23012e-05
ANXA11	LGALS9	34416	28	0.0671673	2.43658e-08	0.00451144	78	0.342036	3.51281e-188	0.116989	1	0.00518582	0.667079	2.68928e-05
ANXA11	MIF	34268	32	0.0597713	7.36202e-07	0.00357261	40	0.0934432	9.11374e-15	0.00873163	6	0.0238766	0.0480991	0.000570091
ANXA11	PDCD6	34405	29	0.0481228	6.51166e-05	0.0023158	92	0.722993	0	0.522719	17	0.0983359	2.94689e-16	0.00966996
ANXA2	APP	28447	58	0.405456	4.23339e-224	0.164395	50	0.0801209	1.43454e-09	0.00641935	12	0.0646246	1.06966e-06	0.00417634
ANXA2	ARF6	28798	60	0.415718	1.63189e-239	0.172821	8	0.031973	0.0152469	0.00102227	20	0.0950537	4.89267e-13	0.00903521
ANXA2	ARG1	28254	38	0.40399	7.79192e-221	0.163208	27	0.146471	1.813e-28	0.0214539	12	0.0508547	0.000131199	0.0025862
ANXA2	BLMH	28714	62	0.411551	1.26179e-233	0.169374	69	0.433278	1.68195e-261	0.18773	19	0.0799039	1.33461e-09	0.00638463
ANXA2	CACYBP	28320	54	0.410267	6.44492e-229	0.168319	40	0.0675661	3.58653e-07	0.00456518	45	0.11765	6.49758e-19	0.0138415
ANXA2	CAT	28594	61	0.400478	2.78709e-219	0.160383	23	0.170221	1.96797e-38	0.0289753	16	0.0459621	0.000507784	0.00211252
ANXA2	CD274	28264	59	0.393189	2.42977e-208	0.154597	73	0.304505	1.43451e-121	0.0927231	20	0.0646021	1.16928e-06	0.00417343
ANXA2	CD4	28359	58	0.405044	6.63566e-223	0.16406	29	0.246578	2.59526e-79	0.0608005	4	0.00694928	0.600825	4.82925e-05
ANXA2	CEACAM1	28561	59	0.407018	6.95201e-227	0.165664	67	0.213815	4.68402e-60	0.0457168	11	0.0149943	0.257192	0.000224829
ANXA2	CIT	28311	34	0.402586	1.23006e-219	0.162076	58	0.0550117	3.44826e-05	0.00302628	7	0.0029666	0.823398	8.80072e-06
ANXA2	CTSB	28410	62	0.382506	2.15029e-197	0.146311	83	0.395697	2.4931e-212	0.156577	10	0.0090309	0.496122	8.15571e-05
ANXA2	CTSS	22206	44	0.40658	1.98109e-176	0.165307	51	0.415378	7.94958e-185	0.172539	29	0.021919	0.144163	0.000480441
ANXA2	DBN1	28086	59	0.390622	3.6642e-204	0.152586	52	0.040533	0.00237848	0.00164293	22	0.094593	1.2139e-12	0.00894783
ANXA2	DYNLT1	28311	58	0.406001	1.06953e-223	0.164837	31	0.0638593	1.5167e-06	0.00407801	15	0.0477322	0.000326984	0.00227837
ANXA2	EFEMP1	28427	55	0.401703	1.78766e-219	0.161365	22	0.150885	2.65096e-30	0.0227662	7	0.00799694	0.546617	6.3951e-05
ANXA2	EP300	28086	60	0.418628	3.02953e-237	0.175249	40	0.0103761	0.436862	0.000107664	10	0.0360215	0.00693473	0.00129755
ANXA2	ERBB2	28561	36	0.406799	1.28137e-226	0.165485	69	0.208738	2.9179e-57	0.0435716	7	0.011042	0.404071	0.000121926
ANXA2	FABP5	28571	40	0.403977	2.68083e-223	0.163197	62	0.0906594	6.61757e-12	0.00821913	9	0.0780408	3.48595e-09	0.00609037
ANXA2	FLT1	28324	41	0.416818	5.84412e-237	0.173737	31	0.0499247	0.000170715	0.00249247	16	0.0140393	0.29078	0.000197102
ANXA2	FN1	28924	57	0.395718	3.95909e-216	0.156592	66	0.299652	2.62847e-120	0.0897916	8	0.0106694	0.417205	0.000113835
ANXA2	GGCT	28937	63	0.401457	4.43313e-223	0.161168	30	0.0931275	1.26276e-12	0.00867273	11	0.081825	4.5546e-10	0.00669533
ANXA2	GH1	28342	58	0.410907	7.42397e-230	0.168845	50	0.0178116	0.179992	0.000317254	3	0.0174325	0.18944	0.000303893
ANXA2	HEXIM1	28411	60	0.396588	2.31042e-213	0.157282	27	0.0573435	1.52456e-05	0.00328828	8	0.0961758	3.73338e-13	0.00924979
ANXA2	HNF1A	28311	48	0.406711	1.50919e-224	0.165414	59	0.0149944	0.259282	0.000224833	6	-0.0116603	1.61964	0.000135962
ANXA2	JUN	27949	37	0.415407	4.00308e-232	0.172563	68	0.035067	0.00874625	0.0012297	4	0.0230118	0.0853974	0.000529541
ANXA2	LGALS1	28396	44	0.404664	9.2185e-223	0.163753	81	0.223195	4.8053e-65	0.0498162	5	0.0252336	0.0572405	0.000636737
ANXA2	LGALS7_LGALS7B	28365	62	0.400671	8.46532e-218	0.160537	22	0.178234	1.04109e-41	0.0317672	1	-0.0182168	1.8299	0.000331851
ANXA2	LGALS8	28684	59	0.396472	3.09711e-215	0.15719	21	0.207444	8.62842e-57	0.0430328	37	0.108143	2.16366e-16	0.0116948
ANXA2	MGMT	28411	60	0.404529	1.0199e-222	0.163644	50	0.361296	8.76449e-175	0.130535	18	0.136243	5.982e-25	0.0185621
ANXA2	MTDH	28086	59	0.399726	1.43565e-214	0.159781	68	0.0229384	0.0856146	0.000526169	13	0.0946145	1.19973e-12	0.0089519
ANXA2	MYH9	28986	60	0.406624	9.56382e-230	0.165343	68	0.0461228	0.000443394	0.00212731	41	0.0878279	2.10497e-11	0.00771374
ANXA2	NFKB1	28049	58	0.400351	5.42072e-215	0.160281	46	0.0773237	6.69443e-09	0.00597896	48	0.0772767	6.83706e-09	0.00597168
ANXA2	PCBP2	28883	62	0.420095	8.88016e-246	0.17648	9	0.00483886	0.713115	2.34146e-05	14	0.0906073	5.24236e-12	0.00820967
ANXA2	PDCD6	28396	57	0.390025	1.02595e-205	0.15212	96	0.729129	0	0.531629	12	0.0821793	5.57171e-10	0.00675344
ANXA2	PEBP1	28447	40	0.38982	7.68527e-206	0.15196	47	0.0898753	1.11248e-11	0.00807757	7	0.0426005	0.0013094	0.0018148
ANXA2	PLA2G4A	28580	38	0.428841	1.71841e-254	0.183904	39	0.0708255	8.30981e-08	0.00501625	9	0.122636	1.34076e-20	0.0150397
ANXA2	PLAT	28615	59	0.410508	1.41547e-231	0.168516	38	0.0854921	9.29637e-11	0.0073089	12	0.00802837	0.5437	6.44548e-05
ANXA2	PLG	28348	40	0.407172	2.24269e-225	0.165789	75	0.39398	7.20468e-210	0.15522	7	-0.00843627	1.47461	7.11706e-05
ANXA2	PRDX2	28414	57	0.421182	3.5019e-243	0.177394	46	0.0839628	2.31504e-10	0.00704975	11	0.0632102	1.85655e-06	0.00399553
ANXA2	PTEN	27790	59	0.396111	3.29628e-208	0.156904	51	0.0101019	0.451472	0.000102048	15	0.071018	1.15782e-07	0.00504355
ANXA2	RHOC	28116	61	0.400278	1.94159e-215	0.160222	31	0.063775	1.70067e-06	0.00406725	12	0.135543	1.81084e-24	0.0183719
ANXA2	RPA2	28086	54	0.391518	3.58513e-205	0.153286	20	0.0552949	3.37718e-05	0.00305753	7	0.0179204	0.179309	0.000321142
ANXA2	S100A4	28561	44	0.412457	1.56662e-233	0.170121	59	0.124855	2.76518e-21	0.0155887	40	0.0796015	1.69793e-09	0.0063364
ANXA2	SRC	28501	42	0.396506	6.1662e-214	0.157217	55	0.0375144	0.0046164	0.00140733	15	0.140368	1.78244e-26	0.0197031
ANXA2	TP53	27795	59	0.406945	8.94258e-221	0.165605	30	0.0434098	0.00120634	0.00188441	11	0.0462368	0.000563861	0.00213784
ANXA2	TRIM21	28411	59	0.429411	9.92099e-254	0.184394	50	0.0576719	1.36189e-05	0.00332605	14	0.0948878	7.65721e-13	0.0090037
ANXA2	TRIM25	28798	62	0.415473	3.31223e-239	0.172618	59	0.0672576	3.24332e-07	0.00452359	11	0.10579	8.34519e-16	0.0111915
ANXA2	VCAM1	28416	50	0.403646	1.05411e-221	0.16293	30	0.0571587	1.62131e-05	0.00326712	9	0.0152567	0.250163	0.000232768
ANXA2	WWP2	28264	59	0.405514	1.00542e-222	0.164441	44	0.105964	1.38143e-15	0.0112284	12	0.084216	2.27966e-10	0.00709234
ANXA2	YWHAQ	28370	64	0.393734	9.0527e-210	0.155026	65	0.0171129	0.197448	0.000292852	30	0.0919493	3.93926e-12	0.00845466
ANXA3	ANXA4	34531	30	0.0999554	8.37005e-17	0.00999109	54	0.0394915	0.00102883	0.00155958	2	-0.0226594	1.94029	0.000513449
ANXA3	IGSF21	29073	28	0.0969925	1.24851e-13	0.00940755	50	0.240429	3.08483e-77	0.0578061	5	-0.00940987	1.52685	8.85456e-05
ANXA3	SNAP23	34693	31	0.0993809	1.0682e-16	0.00987655	48	0.0333457	0.00547299	0.00111194	6	0.00858661	0.474546	7.37298e-05
ANXA3	STX4	34604	39	0.100639	4.79463e-17	0.0101283	7	0.00516715	0.667368	2.66994e-05	5	0.0192388	0.109539	0.000370131
ANXA3	TP53	33940	31	0.0912078	5.11835e-14	0.00831887	40	0.0520464	1.78521e-05	0.00270883	37	0.0074107	0.541558	5.49184e-05
ANXA4	GABARAPL1	28896	46	0.0419917	0.00140843	0.00176331	69	0.0348955	0.00797851	0.00121769	16	0.00532052	0.685933	2.8308e-05
ANXA4	NFKB1	28416	47	0.0231757	0.0806434	0.000537112	40	0.0741057	2.23217e-08	0.00549165	7	0.0093285	0.481996	8.70209e-05
ANXA4	PADI4	33423	55	0.0461444	0.00016073	0.00212931	90	0.255294	6.18157e-100	0.0651753	3	0.0550696	6.64261e-06	0.00303266
ANXA4	PDIA3	28750	50	0.0256138	0.0521174	0.000656069	29	0.0615396	3.01368e-06	0.00378713	17	0.000884923	0.946512	7.83088e-07
ANXA5	ATP5IF1	33702	32	0.0701303	8.23625e-09	0.00491826	25	0.0419674	0.000568329	0.00176126	2	0.00238935	0.844514	5.70898e-06
ANXA5	BAG3	33492	41	0.0812717	2.71668e-11	0.00660509	25	0.0678077	2.77885e-08	0.00459788	5	0.0273529	0.0251822	0.00074818
ANXA5	COL2A1	28176	32	0.0817411	7.99865e-10	0.00668161	81	0.580496	0	0.336975	2	8.26167e-05	0.995053	6.82551e-09
ANXA5	EFEMP1	33581	35	0.0946384	7.74175e-15	0.00895643	44	0.13876	3.14748e-30	0.0192542	26	0.00600396	0.622758	3.60476e-05
ANXA5	GPI	28896	37	0.0984525	6.33611e-14	0.00969289	53	0.0551548	2.72707e-05	0.00304205	14	0.0108443	0.409811	0.000117599
ANXA5	GSTP1	34035	32	0.083131	6.45088e-12	0.00691077	10	0.180129	9.70721e-51	0.0324466	1	-0.00933096	1.55854	8.70668e-05
ANXA5	IFNGR2	33543	43	0.0835464	7.21361e-12	0.00698	75	0.729541	0	0.532229	8	0.00620651	0.611286	3.85208e-05
ANXA5	ITGB5	33690	36	0.096589	1.93168e-15	0.00932944	56	0.0795022	6.35663e-11	0.00632061	8	0.00393916	0.746477	1.5517e-05
ANXA5	LGALS8	34026	36	0.093986	7.91636e-15	0.00883337	22	0.213989	2.57378e-71	0.0457914	3	0.00455097	0.707398	2.07113e-05
ANXA5	MIF	33669	38	0.0989326	4.07351e-16	0.00978765	39	0.0886318	3.20089e-13	0.0078556	8	-0.00808303	1.49276	6.53353e-05
ANXA5	PDIA4	28909	35	0.0687964	1.64218e-07	0.00473294	49	0.0789995	1.80262e-09	0.00624092	8	-0.00724326	1.4181	5.24648e-05
ANXA5	PPIB	33540	35	0.0679211	2.57241e-08	0.00461328	1	-0.00707387	1.43759	5.00397e-05	2	0.0183646	0.132594	0.000337259
ANXA5	PRKD2	27990	32	0.0860742	1.11415e-10	0.00740877	55	0.0577618	1.5297e-05	0.00333642	7	0.0136699	0.306497	0.000186867
ANXA5	SH3GL3	28261	36	0.0767299	7.65998e-09	0.00588747	38	0.0282496	0.0336908	0.00079804	18	0.00568767	0.66901	3.23496e-05
ANXA5	TRIM25	28787	34	0.0854332	8.43102e-11	0.00729884	60	0.0692095	1.46879e-07	0.00478996	38	0.0164768	0.211303	0.000271486
ANXA5	TXNL1	27973	33	0.0988161	1.28952e-13	0.00976463	70	0.0695998	1.88091e-07	0.00484413	12	-0.0147073	1.72859	0.000216304
ANXA5	YAP1	28862	35	0.0766674	5.47581e-09	0.00587789	32	0.0427246	0.0011674	0.0018254	10	0.00989235	0.452404	9.78586e-05
AOC3	ARL13B	28677	83	0.45188	1.06725e-286	0.204196	9	0.0123256	0.350691	0.000151921	19	0.00278488	0.833002	7.75554e-06
AOC3	TEX101	28885	82	0.452562	9.36832e-290	0.204812	7	0.236633	2.4187e-74	0.0559954	5	0.0170537	0.194974	0.000290827
AP1G2	HLA-DRA	29431	63	0.136776	5.60202e-26	0.0187076	86	0.509911	0	0.260009	12	0.0199278	0.12634	0.000397118
AP1G2	RABEP1	29275	65	0.134941	3.37149e-25	0.0182091	29	0.0761573	5.3908e-09	0.00579994	7	0.0305318	0.0194768	0.000932191
AP2B1	APP	28865	64	0.041639	0.00155387	0.00173381	46	0.061046	3.45695e-06	0.00372661	9	0.0147374	0.262898	0.00021719
AP2B1	ATG16L1	29299	74	0.0531509	4.69331e-05	0.00282502	52	0.0536441	3.98714e-05	0.00287769	2	0.00528723	0.685755	2.79547e-05
AP2B1	ATXN10	28207	61	0.0533744	6.05283e-05	0.00284883	48	0.081351	9.42929e-10	0.00661798	4	0.00484294	0.716113	2.34541e-05
AP2B1	BSG	29094	66	0.0407514	0.0018774	0.00166068	49	0.126873	2.6148e-22	0.0160967	5	-9.17772e-05	1.00558	8.42305e-09
AP2B1	CEP152	28387	68	0.0316459	0.0171041	0.00100147	19	0.037019	0.00527777	0.00137041	1	0.00404766	0.760436	1.63835e-05
AP2B1	CIT	29672	64	0.0378856	0.00351319	0.00143532	61	0.0529302	4.51636e-05	0.0028016	2	-0.0183607	1.84269	0.000337114
AP2B1	DAB2	29125	64	0.0234626	0.0733632	0.000550492	40	0.024898	0.0574145	0.000619909	2	2.86639e-05	0.998255	8.2162e-10
AP2B1	DBN1	28478	63	0.0318639	0.0161859	0.00101531	56	0.0416867	0.00165195	0.00173778	2	0.00603692	0.648763	3.64444e-05
AP2B1	EBAG9	28685	65	0.044093	0.000835874	0.00194419	38	0.0538315	4.51465e-05	0.00289783	1	0.00518838	0.694393	2.69193e-05
AP2B1	FN1	29341	62	0.0349487	0.00741925	0.00122141	57	0.286127	5.75432e-111	0.0818688	7	-0.0178361	1.8281	0.000318127
AP2B1	HEXIM1	28814	67	0.0363599	0.0057746	0.00132204	26	0.0534518	4.91928e-05	0.00285709	8	0.00419605	0.750147	1.76068e-05
AP2B1	HIP1	28392	66	0.0305707	0.0212447	0.000934565	36	0.047655	0.000327935	0.002271	1	0.0185956	0.161202	0.000345797
AP2B1	MYH9	29354	64	0.0434822	0.000861324	0.0018907	69	0.0377533	0.00381683	0.00142531	2	0.0132639	0.309603	0.000175932
AP2B1	MYO6	29453	69	0.0453178	0.000503238	0.00205371	50	0.0234562	0.0718537	0.000550194	1	-0.0111555	1.608	0.000124445
AP2B1	NECAP2	28392	66	0.0438819	0.000941413	0.00192562	56	0.00343191	0.795985	1.1778e-05	1	0.0094252	0.477659	8.88344e-05
AP2B1	PSMD1	29453	69	0.0513446	8.0712e-05	0.00263627	65	0.0402749	0.00199116	0.00162207	3	-0.0139897	1.71695	0.000195713
AP2B1	RPA2	28478	68	0.0473133	0.000354638	0.00223855	38	0.0589345	8.57127e-06	0.00347327	14	0.00285662	0.829355	8.16027e-06
AP2B1	SNCA	28769	65	0.0282489	0.0321451	0.000798002	53	0.0323605	0.014104	0.0010472	11	0.0203596	0.122572	0.000414512
AP2B1	TGFBR1	28478	62	0.0301225	0.0230129	0.000907367	61	0.0288569	0.0294305	0.000832723	1	0.00957767	0.469902	9.17318e-05
AP2B1	TP53	28202	63	0.0383498	0.00397056	0.00147071	38	0.0382995	0.00401844	0.00146685	3	0.0171282	0.198395	0.000293376
AP2B1	TRIM25	29299	66	0.0121133	0.353905	0.000146733	58	0.066737	3.1719e-07	0.00445383	4	0.00277441	0.831857	7.69737e-06
AP3B1	BAG6	28913	67	0.0393918	0.00273684	0.00155171	20	0.0328449	0.0125021	0.00107879	2	-0.00268032	1.16146	7.1841e-06
AP3B1	CENPJ	29663	63	0.0413157	0.00145858	0.00170699	47	0.0312625	0.0160444	0.000977345	10	0.0178264	0.169815	0.00031778
AP3B1	CREB3	29103	68	0.0317999	0.0152633	0.00101123	54	0.0114304	0.383288	0.000130654	10	-0.00691333	1.40202	4.77941e-05
AP3B1	GRK5	28913	68	0.0396301	0.00257841	0.00157055	14	0.199863	3.58101e-53	0.0399452	2	0.0640976	1.07217e-06	0.0041085
AP3B1	SNCA	29270	67	0.0327498	0.0122151	0.00107255	54	0.0343357	0.00860692	0.00117894	37	0.0311067	0.0173085	0.000967628
AP3S2	TRIM25	30087	76	0.0245648	0.0567328	0.000603428	61	0.0794339	6.82444e-10	0.00630975	1	-0.000379182	1.02346	1.43779e-07
APBB1IP	BAG6	33719	70	0.169681	9.82737e-45	0.0287915	29	0.0259932	0.0328089	0.000675645	9	0.0406387	0.000844337	0.0016515
APBB1IP	VASP	29524	61	0.155131	4.00831e-33	0.0240657	57	0.0482734	0.00020678	0.00233032	30	0.068231	1.54009e-07	0.00465546
APCS	CTSB	29393	53	0.165519	2.24638e-37	0.0273964	78	0.427246	1.636e-259	0.182539	40	0.0394937	0.00245814	0.00155975
APCS	FCGR2B	28704	58	0.168588	7.35873e-38	0.0284218	64	0.338884	3.11718e-154	0.114843	15	0.0233855	0.0764597	0.000546882
APCS	MBL2	30009	56	0.162178	1.19966e-36	0.0263019	93	0.792712	0	0.628392	5	-0.00515037	1.31003	2.65263e-05
APCS	TG	29737	49	0.188215	1.50446e-48	0.0354247	56	0.0675413	1.8538e-07	0.00456183	2	0.0166566	0.199029	0.000277442
APEX1	ARID3A	28822	34	0.31096	1.9309e-129	0.096696	77	0.0571852	1.39803e-05	0.00327015	8	0.0425165	0.00124373	0.00180766
APEX1	ASAH1	29515	26	0.300513	1.80133e-123	0.0903081	74	0.372332	1.66049e-193	0.138631	1	-0.00580707	1.34445	3.37221e-05
APEX1	ATXN3	29737	25	0.303149	1.21744e-126	0.0918996	19	0.22758	1.00325e-70	0.0517927	14	-0.000984942	1.06053	9.7011e-07
APEX1	BAP18	29737	25	0.286999	3.87054e-113	0.0823685	61	0.0473988	0.000255651	0.00224665	15	0.0130471	0.314424	0.000170227
APEX1	CAPG	34802	32	0.300584	2.65793e-145	0.0903508	68	0.656737	0	0.431304	4	0.0384012	0.00135396	0.00147465
APEX1	CC2D1A	34461	37	0.284869	8.03164e-129	0.0811502	45	0.0778799	9.53757e-11	0.00606529	12	0.0168524	0.161843	0.000284004
APEX1	CD274	34461	36	0.298332	1.1102e-141	0.0890018	64	0.306243	1.43922e-149	0.0937848	30	0.0168407	0.162135	0.000283609
APEX1	CLIP2	34594	29	0.310327	2.60808e-154	0.0963032	44	0.111143	1.83822e-20	0.0123528	4	0.00124768	0.917362	1.55672e-06
APEX1	CREBZF	28688	19	0.304218	3.9536e-123	0.0925488	58	0.0250455	0.0578407	0.000627276	12	-0.00461696	1.27338	2.13163e-05
APEX1	CTSD	32320	34	0.299417	5.26045e-134	0.0896507	73	0.28596	6.78239e-122	0.081773	17	0.0174841	0.15986	0.000305694
APEX1	CYTH3	28688	25	0.306641	3.64128e-125	0.0940285	47	0.0271524	0.039731	0.000737253	29	0.00628559	0.634081	3.95087e-05
APEX1	DCTPP1	34587	36	0.307741	1.24757e-151	0.0947044	21	0.0786496	5.7484e-11	0.00618576	1	-0.00979027	1.58442	9.58494e-05
APEX1	DDAH1	34651	30	0.312057	2.27343e-156	0.0973796	77	0.162124	4.99699e-42	0.0262842	2	0.00154659	0.897575	2.39194e-06
APEX1	DTX3	34651	26	0.289459	7.51509e-134	0.0837865	39	0.0845374	1.80458e-12	0.00714658	29	0.0214315	0.0744264	0.000459309
APEX1	DXO	29737	32	0.3005	2.29634e-124	0.0903001	63	0.265853	9.19787e-97	0.0706777	3	-0.00843771	1.48467	7.1195e-05
APEX1	EBAG9	34461	36	0.307529	7.12244e-151	0.0945741	29	0.0571197	2.08523e-06	0.00326266	6	0.0206928	0.0858422	0.000428193
APEX1	EGF	34543	32	0.287513	1.36196e-131	0.0826637	43	0.0886026	1.61496e-13	0.00785042	3	0.0258381	0.0317546	0.000667607
APEX1	EIF4G3	29753	25	0.315198	2.31954e-137	0.0993499	35	0.0552367	2.01598e-05	0.0030511	1	0.0161464	0.213025	0.000260706
APEX1	ELOA	34651	30	0.297906	4.95549e-142	0.0887477	33	0.0808089	1.61834e-11	0.00653007	12	0.0161689	0.178351	0.000261432
APEX1	EPHB4	35008	27	0.305061	1.08773e-150	0.0930624	36	0.111108	1.12198e-20	0.012345	2	0.0107316	0.369292	0.000115167
APEX1	EPS8L2	35305	37	0.29893	1.03887e-145	0.0893594	32	0.225474	4.42071e-82	0.0508383	8	0.00277243	0.815819	7.68639e-06
APEX1	ERBB2	34861	28	0.279029	7.1641e-125	0.0778575	85	0.2017	6.49405e-65	0.0406828	21	0.0227499	0.0575001	0.000517559
APEX1	FCGR2A	34427	29	0.294024	2.36729e-137	0.08645	91	0.69665	0	0.485321	1	2.50631e-05	0.998341	6.28159e-10
APEX1	GABARAPL1	29267	19	0.312047	2.30649e-132	0.097373	65	0.0408225	0.00178558	0.00166648	13	0.0217276	0.0964915	0.000472087
APEX1	GP6	34638	26	0.302013	4.76891e-146	0.0912116	35	0.215719	9.76903e-74	0.0465346	16	0.00618345	0.606866	3.82351e-05
APEX1	HIF1A	28884	14	0.305098	1.07359e-124	0.0930849	66	0.0550565	2.83205e-05	0.00303122	4	-0.000955176	1.05786	9.12361e-07
APEX1	HNRNPUL1	29753	37	0.300157	3.90708e-124	0.0900943	75	0.0510929	8.0514e-05	0.00261049	11	0.0136273	0.293264	0.000185704
APEX1	ICAM5	34587	32	0.300659	1.7214e-144	0.0903957	89	0.599126	0	0.358952	1	0.00881647	0.463477	7.77301e-05
APEX1	ITPA	28800	32	0.305177	2.01444e-124	0.0931333	40	0.540186	0	0.2918	17	0.0692906	1.40976e-07	0.00480119
APEX1	LYAR	34007	34	0.286538	1.10813e-128	0.0821038	58	0.0534074	1.04933e-05	0.00285236	6	0.00450665	0.710199	2.03099e-05
APEX1	MAPT	33934	38	0.284251	2.6329e-126	0.0807988	36	0.0380669	0.00171034	0.00144909	12	0.00870962	0.473155	7.58574e-05
APEX1	MSLN	34595	35	0.301145	5.13581e-145	0.0906884	90	0.506969	0	0.257018	14	0.0109529	0.362331	0.000119967
APEX1	MVK	34042	30	0.297484	3.7032e-139	0.0884968	39	0.0715966	3.33926e-09	0.00512608	18	0.0355264	0.00337119	0.00126213
APEX1	MYH9	29787	24	0.3198	9.93725e-142	0.102272	70	0.0445262	0.00058693	0.00198258	2	-0.00336283	1.20475	1.13086e-05
APEX1	NAPRT	29737	25	0.300527	2.17687e-124	0.0903164	35	0.263467	5.25418e-95	0.069415	6	0.0319556	0.0137233	0.00102116
APEX1	NT5C	29782	26	0.276476	5.79541e-105	0.076439	36	0.411172	9.00861e-242	0.169063	33	0.0232776	0.0724445	0.000541845
APEX1	NUCB2	35246	37	0.295513	4.73824e-142	0.087328	43	0.337488	2.55487e-187	0.113898	2	-0.00389976	1.2566	1.52081e-05
APEX1	P4HB	34575	27	0.29937	3.58483e-143	0.0896225	39	0.04922	4.22702e-05	0.00242261	3	-0.0121392	1.68717	0.000147359
APEX1	PDZK1	28884	19	0.295595	8.16023e-117	0.0873765	5	0.0694935	1.24508e-07	0.00482934	2	0.00730664	0.578764	5.33869e-05
APEX1	PHACTR2	29753	26	0.288169	3.82626e-114	0.0830411	30	0.150893	1.21618e-31	0.0227688	5	-0.00628783	1.37227	3.95368e-05
APEX1	PLCB1	28884	25	0.291259	2.56726e-113	0.0848316	76	0.0730409	2.73934e-08	0.00533497	4	-0.00236152	1.14241	5.57677e-06
APEX1	PLXNB2	34851	28	0.303897	7.56944e-149	0.0923534	88	0.534147	0	0.285313	5	-0.00360383	1.23645	1.29876e-05
APEX1	PSIP1	34594	32	0.296075	5.3901e-140	0.0876602	66	0.0205752	0.0870436	0.000423339	16	0.00815911	0.497443	6.6571e-05
APEX1	PSRC1	34007	34	0.310791	3.32141e-152	0.0965912	37	0.160373	2.0391e-40	0.0257195	15	0.00187457	0.877165	3.51402e-06
APEX1	RBPMS	28884	19	0.286099	3.1065e-109	0.0818524	64	0.0332327	0.0115424	0.00110441	15	0.0049922	0.704445	2.4922e-05
APEX1	RPA2	28884	14	0.304332	4.76151e-124	0.0926177	46	0.076491	5.86416e-09	0.00585087	20	0.00175422	0.893963	3.07729e-06
APEX1	SEC31A	29043	27	0.303187	9.30644e-124	0.0919222	63	0.0797372	1.16365e-09	0.00635802	5	-0.0213189	1.89574	0.000454497
APEX1	SEPTIN8	29683	23	0.293914	1.34914e-118	0.0863855	45	0.0844301	7.25836e-11	0.00712844	34	0.0294495	0.0232705	0.000867274
APEX1	SLMAP	29660	22	0.289522	6.62867e-115	0.0838233	18	0.0392869	0.00247493	0.00154346	26	-0.00627068	1.37081	3.93214e-05
APEX1	SRPK2	34594	36	0.298221	4.23583e-142	0.088936	58	0.035656	0.00301625	0.00127135	13	0.0212132	0.0776858	0.000449998
APEX1	ST3GAL1	34651	25	0.300589	1.08935e-144	0.0903539	44	0.187459	7.76688e-56	0.0351407	1	0.00148905	0.901366	2.21726e-06
APEX1	TBC1D17	33934	36	0.293297	1.02322e-134	0.0860234	49	0.288706	2.07981e-130	0.0833509	37	0.0244336	0.0441459	0.000597002
APEX1	TCOF1	29782	26	0.311173	7.0528e-134	0.0968288	63	0.0454064	0.000456067	0.00206174	14	0.0278004	0.0319157	0.000772863
APEX1	TNFRSF10A	34461	26	0.297228	1.33741e-140	0.0883444	79	0.451	0	0.203401	2	-0.00163854	1.10818	2.68482e-06
APEX1	TP73	29010	24	0.317014	1.33334e-135	0.100498	77	0.0442527	0.000747083	0.0019583	1	-0.0236277	1.92808	0.00055827
APEX1	TRIM24	29214	30	0.296444	7.92424e-119	0.0878792	55	0.0482154	0.000227269	0.00232472	5	-0.00254103	1.15396	6.45681e-06
APEX1	TWF2	29787	30	0.314357	9.279e-137	0.0988202	36	0.0421412	0.00114079	0.00177588	1	-0.0122181	1.65424	0.000149283
APEX1	TXNRD1	34680	24	0.299106	2.43898e-143	0.0894645	47	0.0230122	0.0553113	0.00052956	1	-0.0110591	1.6429	0.000122305
APEX1	UNG	29648	25	0.299388	4.74331e-123	0.0896334	58	0.0565392	1.32409e-05	0.00319668	2	-0.00126133	1.07735	1.59094e-06
APEX1	UROD	29072	25	0.288381	9.53453e-112	0.0831634	40	0.293848	3.81884e-116	0.0863465	4	-0.0133116	1.68981	0.000177198
APEX1	VEGFA	34968	33	0.323644	3.14676e-170	0.104746	76	0.499311	0	0.249311	2	-0.00263504	1.17437	6.94343e-06
APEX1	VTI1A	29072	29	0.317118	5.70091e-136	0.100564	59	0.0743275	1.39445e-08	0.00552457	13	0.013036	0.320312	0.000169937
APEX1	YAP1	29737	27	0.292802	6.86956e-118	0.0857331	35	0.055193	2.05657e-05	0.00304627	2	0.013876	0.284666	0.000192542
APLP1	CNTN5	34522	63	0.00722912	0.548127	5.22602e-05	78	0.484834	0	0.235064	4	-6.3795e-05	1.00423	4.06981e-09
APLP1	TK1	29058	56	0.025243	0.0543344	0.000637207	73	0.059958	4.79129e-06	0.00359496	3	0.00465764	0.722607	2.16936e-05
APLP1	TSC22D1	29506	58	0.00907125	0.48599	8.22875e-05	46	0.0514738	7.6247e-05	0.00264956	5	-0.00589795	1.34943	3.47858e-05
APOA1	APOA2	30262	44	0.0622855	1.23971e-06	0.00387948	49	0.0521286	4.96558e-05	0.00271739	2	0.0170685	0.184292	0.000291332
APOA1	APOC1	30477	42	0.0707015	3.28583e-08	0.0049987	69	0.236874	1.71042e-78	0.0561091	3	0.0216293	0.0913225	0.000467828
APOA1	APOD	29134	45	0.0756704	7.34491e-09	0.00572601	62	0.168258	2.95452e-38	0.0283108	4	0.0252861	0.0536142	0.000639388
APOA1	APOF	30262	41	0.0682694	1.06017e-07	0.00466071	36	0.144167	1.80426e-29	0.020784	13	0.0350788	0.00634842	0.00123052
APOA1	BRAP	29798	42	0.058087	7.22845e-06	0.0033741	9	0.0264144	0.0414525	0.00069772	5	0.0055837	0.666509	3.11777e-05
APOA1	FNDC1	30134	45	0.0655845	3.47684e-07	0.00430132	84	0.387252	7.73772e-215	0.149964	3	0.0167666	0.193133	0.000281118
APOA1	LBP	29720	40	0.0605034	3.04222e-06	0.00366066	68	0.490458	0	0.240549	5	-0.000607365	1.03734	3.68892e-07
APOA1	MATN2	29676	40	0.0661829	3.33989e-07	0.00438018	78	0.301056	1.35974e-124	0.0906346	3	0.00243366	0.85131	5.92268e-06
APOA1	NDRG1	28967	41	0.0739772	1.72993e-08	0.00547263	63	0.03887	0.00308698	0.00151087	9	0.00840632	0.522372	7.06663e-05
APOA1	ORM1	30416	41	0.060737	2.13192e-06	0.00368898	79	0.344934	1.59115e-169	0.118979	4	-0.00386575	1.23692	1.49441e-05
APOA1	PLTP	29858	42	0.0736131	1.23526e-08	0.00541889	42	0.30117	1.95419e-125	0.0907036	20	0.00357843	0.782198	1.28052e-05
APOA1	PON1	30262	40	0.0695607	6.06442e-08	0.00483869	78	0.67311	0	0.453077	7	0.0143944	0.262871	0.000207198
APOA1	PRR4	29301	42	0.0445877	0.000639732	0.00198806	23	0.584609	0	0.341767	6	-0.016726	1.79952	0.000279758
APOA1	SAFB2	30085	42	0.0675477	1.56682e-07	0.00456269	78	0.028713	0.0259309	0.000824437	8	0.0044491	0.730062	1.97944e-05
APOA1	TEX101	29341	42	0.0743745	1.17035e-08	0.00553157	8	0.229689	4.13703e-71	0.0527569	18	0.0215469	0.0988619	0.00046427
APOA1	TF	30526	41	0.0809013	2.44745e-10	0.00654501	39	0.247747	4.66128e-86	0.0613787	2	0.0304542	0.017332	0.000927457
APOA1	TTR	30214	38	0.0519739	5.3033e-05	0.00270128	50	0.126874	4.16378e-23	0.0160971	3	0.00803937	0.532113	6.46315e-05
APOA1	VCAM1	29661	39	0.072311	2.46846e-08	0.00522888	34	0.0715593	3.44109e-08	0.00512073	1	0.00444093	0.732375	1.97219e-05
APOA2	APOD	28884	43	0.0489728	0.000196586	0.00239834	68	0.183871	4.28661e-45	0.0338084	24	-0.00748764	1.43061	5.60647e-05
APOA2	APOE	30262	46	0.0447074	0.000503254	0.00199876	69	0.612648	0	0.375338	6	0.0708685	3.40963e-08	0.00502234
APOA2	LCAT	30512	47	0.0441578	0.000559811	0.00194991	32	0.103429	5.51917e-16	0.0106976	3	0.0104168	0.415893	0.00010851
APOA2	MED21	29138	49	0.0575729	1.09495e-05	0.00331464	58	0.0236028	0.0716114	0.000557093	18	0.00358485	0.784399	1.28512e-05
APOA2	PSCA	29994	43	0.0524885	4.76181e-05	0.00275504	48	0.828688	0	0.686724	4	0.0201406	0.118842	0.000405642
APOA2	TEX101	29347	42	0.0308174	0.0182276	0.000949713	8	0.27171	7.49573e-100	0.0738264	45	0.00140177	0.914499	1.96497e-06
APOA2	TREM2	29603	43	0.0522709	5.72889e-05	0.00273225	56	0.151384	1.09625e-31	0.022917	1	0.00858378	0.509047	7.36813e-05
APOA4	TEX101	29341	28	0.117166	2.16871e-19	0.0137279	8	0.256138	1.4847e-88	0.0656069	7	0.0232952	0.074368	0.000542667
APOB	CD36	29339	59	0.0426874	0.0010736	0.00182221	59	0.217889	5.3982e-64	0.0474756	9	-0.00221008	1.1344	4.88444e-06
APOB	DPP4	29025	59	0.0424211	0.00122562	0.00179955	62	0.169544	1.08529e-38	0.0287452	1	0.0144463	0.271118	0.000208695
APOB	SMPD3	29339	59	0.0374954	0.00407354	0.00140591	14	0.0358253	0.00606253	0.00128345	2	0.00383937	0.768743	1.47407e-05
APOC1	KLK10	29671	75	0.224364	1.35225e-68	0.0503393	73	0.507836	0	0.257897	17	0.0076321	0.556664	5.8249e-05
APOC1	SIRPB1	29503	78	0.219626	2.27448e-65	0.0482355	91	0.620442	0	0.384948	20	0.00110095	0.932621	1.21208e-06
APOD	BMP4	28049	53	0.178133	3.26531e-41	0.0317313	59	0.0481966	0.000305145	0.00232291	19	0.0254693	0.056474	0.000648683
APOD	MTIF3	28681	60	0.165023	2.65658e-36	0.0272326	64	0.0677472	2.81084e-07	0.00458968	2	0.0172697	0.190955	0.000298244
APOD	SERPINE2	28767	64	0.171229	4.20782e-39	0.0293194	27	0.381697	6.25515e-199	0.145693	5	0.0140504	0.286638	0.000197415
APOD	SRC	28356	70	0.173546	1.3733e-39	0.0301182	53	0.0451953	0.000662925	0.00204262	8	-0.00566877	1.33048	3.21349e-05
APOD	VNN2	28186	58	0.1963	4.4522e-50	0.0385336	72	0.550458	0	0.303004	5	-0.0012206	1.073	1.48985e-06
APOE	ATP5PO	28967	69	0.61016	0	0.372296	45	0.0247624	0.0594847	0.000613177	5	0.0155558	0.236494	0.000241983
APOE	C9	30262	69	0.611293	0	0.373679	44	0.135579	3.17409e-26	0.0183817	15	0.0511694	6.81975e-05	0.00261831
APOE	CDC37	29776	75	0.62235	0	0.387319	46	0.00547519	0.672713	2.99777e-05	4	0.0441307	0.000658141	0.00194752
APOE	CEACAM8	29068	75	0.63509	0	0.40334	55	0.0584691	8.16858e-06	0.00341863	22	0.0118411	0.366719	0.000140211
APOE	CFH	28753	64	0.60844	0	0.3702	61	0.30143	4.43677e-121	0.09086	25	0.0733945	2.5224e-08	0.00538675
APOE	CLSTN3	30134	77	0.604503	0	0.365424	82	0.388562	2.09882e-216	0.150981	21	0.00744177	0.563552	5.538e-05
APOE	CNTF	29162	81	0.609519	0	0.371513	48	0.00468648	0.720478	2.19631e-05	8	0.0357465	0.00633034	0.00127781
APOE	CSNK2A1	30085	77	0.61278	0	0.3755	81	0.0551961	1.83648e-05	0.00304661	33	0.029422	0.0224738	0.000865654
APOE	CTSB	29650	76	0.614055	0	0.377064	77	0.419276	3.35369e-251	0.175792	3	0.0454234	0.000467062	0.00206329
APOE	FARSA	29341	77	0.610126	0	0.372254	61	0.0358339	0.00604595	0.00128407	2	0.0334223	0.0104547	0.00111705
APOE	HMOX2	28967	65	0.600738	0	0.360886	26	0.102467	5.37361e-15	0.0104995	8	0.0262826	0.0454647	0.000690775
APOE	IFIT3	29611	83	0.618955	0	0.383105	34	0.0711282	4.26707e-08	0.00505923	3	-0.00302972	1.18432	9.1792e-06
APOE	LCAT	30262	79	0.618835	0	0.382956	44	0.0935498	3.05025e-13	0.00875156	31	0.0413931	0.00127799	0.00171339
APOE	LDLR	29805	59	0.630457	0	0.397476	73	0.0555771	1.75964e-05	0.00308882	3	0.0984466	2.58163e-14	0.00969174
APOE	LETM1	30085	79	0.606327	0	0.367632	69	0.0513729	6.6981e-05	0.00263917	10	0.0108944	0.398156	0.000118688
APOE	LGALS1	29619	58	0.611623	0	0.374083	79	0.216657	7.30726e-64	0.0469401	5	0.0588998	5.734e-06	0.00346918
APOE	LONP1	29382	81	0.618766	0	0.382872	42	0.132303	2.329e-24	0.0175041	4	0.0234253	0.0725686	0.000548746
APOE	LRP1	29539	79	0.635318	0	0.403629	44	0.029917	0.0214847	0.000895025	2	0.0200166	0.123988	0.000400666
APOE	LRP2	29341	79	0.6208	0	0.385393	70	0.0329274	0.0116531	0.00108421	10	0.0179093	0.170151	0.000320741
APOE	LRRC59	30151	63	0.629447	0	0.396203	68	0.0138046	0.283809	0.000190568	21	0.0199033	0.122253	0.000396142
APOE	MANSC1	29776	68	0.615196	0	0.378466	49	0.0471622	0.000271893	0.00222427	21	0.0223942	0.083991	0.0005015
APOE	MAP2	30134	78	0.609094	0	0.370996	32	0.0935026	3.52149e-13	0.00874273	14	0.0158805	0.217733	0.000252189
APOE	MMP3	29666	82	0.600591	0	0.360709	81	0.484099	0	0.234351	14	0.0210048	0.105715	0.000441203
APOE	NOS3	28967	82	0.610667	0	0.372914	47	0.0324375	0.0135493	0.00105219	8	0.0551128	2.70453e-05	0.00303742
APOE	PLTP	29858	79	0.630123	0	0.397055	42	0.312355	2.86271e-135	0.0975655	22	0.102257	2.36094e-15	0.0104565
APOE	PRDX2	29747	82	0.61999	0	0.384387	48	0.111943	4.73697e-18	0.0125312	20	-0.0165812	1.799	0.000274935
APOE	PTGES2	29130	79	0.61645	0	0.380011	51	0.0420791	0.00131557	0.00177065	7	0.0169976	0.194558	0.000288918
APOE	SNCA	29523	73	0.61983	0	0.38419	57	0.056264	1.52051e-05	0.00316564	3	0.0516177	7.24844e-05	0.00266439
APOE	ST13	29523	83	0.626171	0	0.39209	26	0.0427208	0.00102578	0.00182506	10	0.0100735	0.439001	0.000101476
APOE	TPP1	29382	77	0.61222	0	0.374814	74	0.182706	2.80534e-45	0.0333814	4	0.0101407	0.437047	0.000102834
APOE	TYRO3	29619	78	0.610615	0	0.37285	66	0.508476	0	0.258547	3	-0.00161718	1.09903	2.61528e-06
APOE	VCAM1	29661	77	0.620169	0	0.384609	34	0.0853772	4.50776e-11	0.00728926	3	0.0214245	0.0989541	0.000459009
APOH	CLEC4G	34388	42	0.454592	0	0.206654	68	0.182096	2.39505e-52	0.0331589	5	0.0155458	0.197392	0.00024167
APOH	ESR1	28746	51	0.470151	0	0.221042	73	0.0385602	0.00345374	0.00148689	4	0.00492409	0.708943	2.42467e-05
APOH	LPA	28970	27	0.454704	1.1096e-293	0.206756	98	0.672378	0	0.452092	16	-0.00109424	1.06637	1.19736e-06
APOL1	KLK10	29707	60	0.197166	3.83932e-53	0.0388743	75	0.508852	0	0.25893	12	0.015978	0.218184	0.000255297
APOM	DCBLD2	34664	55	0.199549	3.40834e-63	0.0398196	76	0.240272	1.30706e-91	0.0577307	18	0.0173821	0.14788	0.000302138
APOM	ENTPD6	34033	31	0.208903	5.46354e-68	0.0436405	94	0.533304	0	0.284413	10	0.0129499	0.285431	0.000167701
APOM	HS6ST1	34753	54	0.188958	7.04939e-57	0.035705	62	0.208557	3.68156e-69	0.0434962	1	0.0102728	0.391846	0.00010553
APOM	ITGA6	34422	19	0.195616	2.41364e-60	0.0382657	35	0.172329	4.92438e-47	0.0296974	5	0.00453146	0.706985	2.05341e-05
APP	APRT	34289	55	0.0505798	2.78607e-05	0.00255832	44	0.0734469	1.13595e-09	0.00539444	3	-0.0217582	1.92839	0.00047342
APP	AREG	34304	54	0.0794921	4.30504e-11	0.006319	48	0.165221	3.51994e-43	0.0272978	9	0.00678109	0.574424	4.59831e-05
APP	ARID3A	28681	51	0.0640115	1.22274e-06	0.00409747	77	0.0880543	2.38226e-11	0.00775356	5	0.00643779	0.625922	4.14452e-05
APP	ASPSCR1	29597	52	0.0556719	1.823e-05	0.00309936	47	0.151493	1.00232e-31	0.0229502	4	0.0089726	0.490084	8.05076e-05
APP	ATF4	28543	51	0.0675613	3.23757e-07	0.00456453	64	0.00348972	0.792092	1.21781e-05	1	0.00164882	0.900885	2.7186e-06
APP	ATP1B1	28663	49	0.0737014	2.31937e-08	0.0054319	53	0.0430057	0.00112692	0.00184949	2	-0.00928225	1.51771	8.61601e-05
APP	ATP5PO	33783	54	0.0720824	3.00315e-09	0.00519587	54	0.0314121	0.00982083	0.000986721	2	0.00713538	0.557613	5.09136e-05
APP	ATP6V1G2	28663	51	0.0792966	1.83586e-09	0.00628795	23	0.0952276	5.02852e-13	0.00906829	2	0.00862339	0.51392	7.43628e-05
APP	ATRAID	29510	51	0.0412329	0.00153294	0.00170015	60	0.255202	2.12356e-88	0.0651283	12	-0.000794133	1.04864	6.30647e-07
APP	ATXN3	29584	51	0.0558299	1.73414e-05	0.00311698	20	0.244308	3.9302e-81	0.0596863	3	0.00637061	0.624205	4.05847e-05
APP	BAIAP2	33650	52	0.0697838	9.99886e-09	0.00486978	65	0.0880794	4.53814e-13	0.00775797	7	0.0187682	0.123676	0.000352244
APP	BCL2L11	34335	51	0.070779	4.31692e-09	0.00500967	1	0.00859797	0.476233	7.39251e-05	1	0.0153904	0.202238	0.000236863
APP	BHMT2	28663	53	0.0697868	1.23086e-07	0.0048702	67	0.0515297	9.49878e-05	0.0026553	25	0.000124027	0.99251	1.53826e-08
APP	BLMH	34764	53	0.0774963	9.79338e-11	0.00600568	83	0.430096	0	0.184982	6	0.0394947	0.000988746	0.00155983
APP	C7orf50	29584	52	0.0732324	1.70952e-08	0.00536298	55	0.301014	3.64885e-124	0.0906091	18	0.0678223	1.77478e-07	0.00459987
APP	CASP1	33783	55	0.0617997	3.70462e-07	0.00381921	6	0.0362756	0.00286277	0.00131592	14	0.0122713	0.313219	0.000150585
APP	CASP8	34633	51	0.0621996	2.21304e-07	0.00386878	20	0.15519	1.36291e-38	0.0240839	2	0.0278031	0.0206743	0.000773015
APP	CAT	29194	53	0.065486	5.50316e-07	0.00428842	22	0.179416	1.98617e-43	0.0321902	5	0.0272592	0.0372761	0.000743063
APP	CCL13	34707	52	0.0586482	1.01111e-06	0.00343961	69	0.238118	4.47448e-90	0.0567002	9	0.004861	0.685542	2.36293e-05
APP	CCL26	34335	51	0.0958297	1.74798e-15	0.00918334	68	0.153646	1.51741e-37	0.023607	24	0.0184264	0.12681	0.000339533
APP	CD36	28746	48	0.0603727	4.63264e-06	0.00364486	63	0.187334	1.46192e-46	0.0350942	2	0.00438015	0.739858	1.91857e-05
APP	CD58	34470	51	0.0718887	2.29275e-09	0.00516799	73	0.160739	3.96874e-41	0.0258372	3	0.00655937	0.586075	4.30254e-05
APP	CD74	34902	52	0.0697127	5.53282e-09	0.00485987	65	0.0352949	0.00318646	0.00124573	2	0.00592006	0.620942	3.50471e-05
APP	CDK1	28543	59	0.0387648	0.00339844	0.00150271	43	0.0378214	0.00426514	0.00143046	4	0.000444057	0.973243	1.97187e-07
APP	CEP350	28543	51	0.0574141	1.42264e-05	0.00329637	58	0.0294097	0.0262878	0.000864929	17	0.0063973	0.628937	4.09255e-05
APP	CHAC2	33650	52	0.0663462	5.09938e-08	0.00440182	43	0.117156	5.28636e-22	0.0137256	7	0.0200588	0.0998845	0.000402355
APP	CHCHD6	29501	53	0.0682687	1.53066e-07	0.00466062	50	0.168172	1.10894e-38	0.0282817	9	-0.0117386	1.63268	0.000137796
APP	CLU	29666	53	0.0551017	2.17047e-05	0.00303619	49	0.10884	4.2165e-17	0.0118461	5	0.0020865	0.872344	4.3535e-06
APP	CNDP1	34612	50	0.0621519	2.27885e-07	0.00386286	89	0.314179	2.07826e-158	0.0987087	43	0.0096083	0.424133	9.23194e-05
APP	CNTN3	35081	53	0.0599498	5.03131e-07	0.00359398	78	0.285269	1.75235e-131	0.0813782	3	0.0109046	0.361111	0.00011891
APP	COL4A1	34387	52	0.0687916	1.12676e-08	0.00473228	51	0.150833	2.79012e-36	0.0227507	2	0.0154054	0.201469	0.000237326
APP	CORO1A	33672	53	0.0649523	9.57056e-08	0.00421881	9	0.0271404	0.0259364	0.0007366	1	-0.00407622	1.26195	1.66156e-05
APP	CTRB1	35081	53	0.071138	2.44447e-09	0.00506061	61	0.429993	0	0.184894	10	0.00520773	0.66274	2.71205e-05
APP	CTSB	34398	50	0.063394	1.42329e-07	0.00401879	74	0.41144	2.56242e-279	0.169283	6	0.0227152	0.0595796	0.000515979
APP	CTSD	32205	49	0.0622328	5.78024e-07	0.00387292	75	0.286303	9.08595e-122	0.0819695	3	0.0246463	0.0479368	0.000607442
APP	CTSL	34387	53	0.0564287	2.83557e-06	0.0031842	38	0.121894	3.50855e-24	0.0148582	16	-0.0116735	1.66691	0.000136271
APP	CXCL14	33787	51	0.0527535	1.43388e-05	0.00278293	57	0.0640756	1.35296e-07	0.00410569	1	0.0142941	0.240062	0.000204322
APP	CXCL16	34717	52	0.0689576	8.83612e-09	0.00475515	67	0.196607	1.86142e-61	0.0386542	7	-0.000329254	1.02188	1.08408e-07
APP	DAPK2	28746	55	0.0596237	6.07277e-06	0.00355499	71	0.288716	8.76938e-111	0.0833572	25	0.0411763	0.00179187	0.00169549
APP	DCTN1	34740	52	0.046281	0.000113799	0.00214193	75	0.0135017	0.260469	0.000182297	6	0.0228105	0.0572671	0.000520319
APP	DDHD2	29597	52	0.0587514	6.09713e-06	0.00345173	45	0.085016	5.70814e-11	0.00722771	5	-0.00304292	1.18506	9.25937e-06
APP	DDX1	29510	54	0.0687353	1.25235e-07	0.00472454	62	0.0439868	0.000724378	0.00193484	7	0.0141955	0.275544	0.000201512
APP	DGCR6	28681	47	0.0885035	1.8851e-11	0.00783288	51	0.116515	8.5477e-19	0.0135756	9	0.0134619	0.308024	0.000181222
APP	DLGAP5	29597	52	0.0831767	1.4652e-10	0.00691836	4	0.00875134	0.500849	7.65859e-05	10	0.0173623	0.181684	0.00030145
APP	DNM1	29510	51	0.0572008	1.0971e-05	0.00327194	33	0.220922	3.66409e-66	0.0488065	48	0.0254997	0.0501238	0.000650235
APP	DUSP3	33783	55	0.0738023	1.2528e-09	0.00544678	47	0.0172582	0.156081	0.000297845	11	0.0036424	0.764687	1.32671e-05
APP	DYNLT1	28865	50	0.0669473	3.55647e-07	0.00448194	45	0.0626144	1.92542e-06	0.00392056	3	0.00477122	0.717022	2.27645e-05
APP	ECI2	28663	47	0.0734099	2.63417e-08	0.00538902	18	0.18977	1.27935e-47	0.0360126	2	0.0362935	0.00599442	0.00131722
APP	ENSA	29501	54	0.0675073	2.10119e-07	0.00455723	40	0.0319634	0.0140781	0.00102166	2	0.00804717	0.53658	6.47569e-05
APP	ESR1	28746	51	0.0689172	1.69021e-07	0.00474958	71	0.0491109	0.000195215	0.00241188	8	0.000350792	0.978785	1.23055e-07
APP	F11	29248	56	0.0579769	9.13112e-06	0.00336132	48	0.30967	3.40624e-130	0.0958953	15	-0.00448536	1.26837	2.01184e-05
APP	F12	29666	58	0.0699792	6.82579e-08	0.00489709	83	0.743006	0	0.552057	4	0.00135986	0.916596	1.84923e-06
APP	F2	29666	59	0.0583735	6.82216e-06	0.00340746	35	0.12913	1.75362e-23	0.0166745	6	-0.00592773	1.35197	3.5138e-05
APP	FEN1	33650	52	0.0594304	1.06696e-06	0.00353197	63	0.0419034	0.000584984	0.00175589	9	0.00574547	0.637459	3.30104e-05
APP	FES	33650	52	0.0715496	4.1997e-09	0.00511935	39	0.0964139	2.25472e-15	0.00929563	16	-0.000462423	1.03026	2.13835e-07
APP	FGF2	34335	54	0.0655084	5.53032e-08	0.00429135	50	0.48837	0	0.238505	6	0.0560164	3.40512e-06	0.00313784
APP	FMNL1	33783	54	0.0767169	2.72129e-10	0.00588548	51	0.0156152	0.199375	0.000243836	2	0.00181028	0.881736	3.27711e-06
APP	GAS2	29133	53	0.0828877	2.35468e-10	0.00687037	50	0.071879	3.96671e-08	0.00516659	3	-0.0154006	1.76013	0.000237177
APP	GGA1	33783	53	0.070749	5.83486e-09	0.00500542	73	0.0266974	0.0282087	0.000712749	1	-0.0190367	1.88232	0.000362394
APP	GORASP2	29510	51	0.0630828	1.23393e-06	0.00397944	57	0.0728011	2.15399e-08	0.00530001	3	-0.0117589	1.63359	0.000138273
APP	GP1BA	34318	50	0.0797395	3.71036e-11	0.00635838	33	0.0802448	2.78966e-11	0.00643923	10	0.025433	0.0351257	0.000646836
APP	GPC5	34342	55	0.066026	4.33139e-08	0.00435943	81	0.625778	0	0.391598	30	0.0584077	1.27442e-06	0.00341146
APP	GSN	29539	56	0.072777	2.14768e-08	0.00529649	56	0.129946	1.15172e-23	0.016886	4	0.0114236	0.380038	0.000130499
APP	GSTA1	34333	51	0.0802989	2.6788e-11	0.00644792	29	0.251996	6.20133e-100	0.0635022	7	-0.00090868	1.06001	8.25699e-07
APP	GSTA3	33650	52	0.0788797	9.1774e-11	0.00622201	35	0.241766	4.08437e-90	0.058451	12	0.0130175	0.285628	0.000169456
APP	GSTM4	28663	49	0.067237	3.48437e-07	0.00452081	33	0.29728	2.64386e-117	0.0883751	1	0.0412944	0.00176569	0.00170523
APP	GYS1	33754	49	0.0618069	3.73735e-07	0.00382009	49	0.0459532	0.000158894	0.0021117	4	-0.0117678	1.66629	0.000138481
APP	HADH	28663	49	0.0631888	1.68652e-06	0.00399282	59	0.0560063	2.20905e-05	0.0031367	4	0.00429282	0.745227	1.84283e-05
APP	HAGH	34633	53	0.0576966	1.54909e-06	0.0033289	42	0.111641	1.17952e-20	0.0124638	3	-0.0248692	1.96151	0.000618479
APP	HGS	33650	52	0.0558014	4.63926e-06	0.00311379	59	0.0353923	0.00368625	0.00125261	2	0.00577281	0.635858	3.33253e-05
APP	HSPA2	29501	53	0.051042	8.76936e-05	0.00260529	46	0.0762781	4.45533e-09	0.00581834	18	0.00755647	0.561706	5.71003e-05
APP	ICAM3	34764	53	0.0712653	2.70617e-09	0.00507874	79	0.261344	6.25735e-109	0.0683006	26	0.0273993	0.02234	0.000750723
APP	IGF1R	34304	52	0.0557213	3.87701e-06	0.00310486	38	0.126584	6.64006e-26	0.0160236	20	0.0436045	0.000303136	0.00190135
APP	IGFBP7	34764	53	0.0892523	8.96741e-14	0.00796598	57	0.287354	2.87899e-132	0.0825722	16	-0.0138341	1.75122	0.000191384
APP	IL1RL1	34663	53	0.0588438	9.45662e-07	0.0034626	85	0.606815	0	0.368224	14	0.028832	0.0163692	0.000831284
APP	IL20RB	28746	55	0.0647701	8.87354e-07	0.00419517	56	0.0978192	1.06098e-13	0.00956859	23	0.0161258	0.221515	0.000260043
APP	ITGA2	28943	51	0.104054	2.08546e-15	0.0108272	71	0.492215	0	0.242276	16	0.0526049	6.22712e-05	0.00276728
APP	ITGB1	34450	51	0.0819066	9.83153e-12	0.00670869	56	0.0231021	0.0551717	0.000533707	2	0.00608067	0.613808	3.69746e-05
APP	KLK6	34637	55	0.0762915	2.04727e-10	0.00582039	55	0.141343	3.0393e-32	0.0199778	3	0.00286865	0.81133	8.22916e-06
APP	LAMA4	34713	52	0.0517983	1.57532e-05	0.00268306	37	0.135166	1.14733e-29	0.0182699	8	0.0597045	6.42313e-07	0.00356462
APP	LRPAP1	34902	52	0.0570164	1.87416e-06	0.00325087	39	0.185283	5.99839e-55	0.03433	9	0.012903	0.281101	0.000166487
APP	MAP2K6	34335	51	0.0675128	2.14378e-08	0.00455798	61	0.0370183	0.00215426	0.00137035	3	0.0010094	0.93335	1.01889e-06
APP	MAPK13	28543	51	0.0761692	8.3226e-09	0.00580174	41	0.038117	0.00397421	0.0014529	20	0.0163062	0.218038	0.000265891
APP	MAPT	33783	54	0.0701803	7.71756e-09	0.00492527	40	0.0142722	0.240817	0.000203697	5	0.0253507	0.0371921	0.000642659
APP	MCEE	29597	52	0.0693587	9.22211e-08	0.00481063	11	0.127356	7.86876e-23	0.0162195	2	0.0194149	0.135303	0.00037694
APP	METAP2	34682	52	0.0419987	0.000467578	0.00176389	43	0.0411774	0.000603142	0.00169558	1	-0.00202909	1.13417	4.11719e-06
APP	MRPL28	29597	56	0.0812044	3.93772e-10	0.00659415	58	0.0387328	0.00287877	0.00150023	13	0.0184131	0.156648	0.000339043
APP	MRPL52	28486	52	0.0593124	7.47227e-06	0.00351796	63	0.0501699	0.00015168	0.00251702	5	0.0106063	0.423483	0.000112494
APP	MRPL58	29597	52	0.0729726	1.90448e-08	0.00532501	52	0.0246729	0.0576833	0.000608751	3	0.026889	0.0385796	0.000723018
APP	MSMB	34260	52	0.0621591	2.61354e-07	0.00386376	58	0.726308	0	0.527523	9	0.0216115	0.0736448	0.000467057
APP	NAAA	34186	56	0.0569998	2.40451e-06	0.00324897	89	0.502853	0	0.252861	2	0.014189	0.240765	0.000201327
APP	NAGA	28691	52	0.0692496	1.51451e-07	0.0047955	43	0.14833	1.37332e-29	0.0220017	6	-0.0147234	1.7352	0.00021678
APP	NCAN	34902	52	0.0626195	1.64239e-07	0.0039212	35	0.128147	6.01236e-27	0.0164217	1	-0.00939464	1.56741	8.82592e-05
APP	NDUFS6	33650	52	0.0645059	1.18123e-07	0.00416101	68	0.0221602	0.0690901	0.000491073	5	0.013489	0.268538	0.000181953
APP	NEFL	33664	54	0.0688571	1.55572e-08	0.0047413	53	0.0498587	4.26501e-05	0.00248589	9	0.00316509	0.795138	1.00178e-05
APP	NID1	34489	50	0.0595609	7.42444e-07	0.0035475	65	0.164931	2.95918e-43	0.0272021	34	0.00469304	0.696773	2.20247e-05
APP	NMRK2	28543	51	0.0620501	2.71262e-06	0.00385021	76	0.0641087	1.25078e-06	0.00410992	5	0.00471857	0.721528	2.22649e-05
APP	NOS3	33783	54	0.0544503	7.53345e-06	0.00296484	50	0.0330646	0.00656821	0.00109327	11	0.0108208	0.373853	0.00011709
APP	NRP1	34668	52	0.0553526	3.99546e-06	0.00306391	37	0.247766	1.72769e-97	0.0613878	27	-0.0191775	1.88966	0.000367776
APP	NTRK3	34902	51	0.0788213	4.27211e-11	0.0062128	72	0.170009	2.02515e-46	0.0289032	1	0.0114495	0.338858	0.000131091
APP	ODAM	33730	53	0.0658464	6.1941e-08	0.00433575	22	0.250276	7.23584e-97	0.0626381	20	-0.0075134	1.46277	5.64512e-05
APP	PADI4	33730	55	0.0668974	3.80439e-08	0.00447527	91	0.241936	1.87808e-90	0.0585329	9	0.0283696	0.0197982	0.000804837
APP	PDIA3	28943	51	0.0604141	4.23611e-06	0.00364987	29	0.0288771	0.0280259	0.000833888	5	-0.0107814	1.58783	0.000116239
APP	PDLIM5	29597	56	0.0789659	1.17616e-09	0.00623561	52	0.0603512	3.37819e-06	0.00364226	1	0.00496774	0.702376	2.46785e-05
APP	PDZK1	28746	49	0.0687949	1.77741e-07	0.00473273	5	0.0802187	1.12313e-09	0.00643504	1	0.0146637	0.266288	0.000215024
APP	PIBF1	29597	52	0.0903987	3.22335e-12	0.00817192	35	0.0732526	1.68003e-08	0.00536595	1	0.00076407	0.953134	5.83802e-07
APP	PPP1CC	29501	53	0.0704105	6.16647e-08	0.00495764	52	0.0184802	0.155809	0.000341517	1	-0.0215104	1.90148	0.000462698
APP	PRKAR2A	29530	54	0.0584631	6.93038e-06	0.00341794	47	0.0227155	0.0808892	0.000515992	11	0.00987757	0.44788	9.75664e-05
APP	PSAP	29374	51	0.0811703	4.66392e-10	0.00658862	38	0.229982	2.31055e-71	0.0528918	15	0.0507924	9.83938e-05	0.00257987
APP	PSME1	34289	54	0.0671711	2.58407e-08	0.00451195	45	0.0724783	1.87226e-09	0.0052531	2	-0.017681	1.8568	0.000312619
APP	PSRC1	33650	52	0.0498435	4.29942e-05	0.00248437	33	0.156127	5.47964e-38	0.0243756	1	-0.000941947	1.06158	8.87264e-07
APP	RAB2B	29501	53	0.0666163	3.03113e-07	0.00443773	39	0.107138	1.56464e-16	0.0114786	4	0.0199087	0.126253	0.000396357
APP	RET	34304	54	0.0698805	6.87763e-09	0.00488328	71	0.349248	5.33058e-196	0.121974	9	0.0297129	0.0138524	0.000882855
APP	RNASE3	34234	49	0.0516849	1.88141e-05	0.00267133	74	0.245479	1.6817e-94	0.0602599	9	0.00201866	0.867374	4.075e-06
APP	ROR1	34387	53	0.0657049	4.93431e-08	0.00431714	56	0.276467	6.86987e-121	0.076434	1	-0.015667	1.80608	0.000245454
APP	S100A13	28746	48	0.058894	7.88137e-06	0.00346851	52	0.195816	8.62813e-51	0.0383438	7	0.0148837	0.259179	0.000221525
APP	SARG	29536	54	0.0736244	1.46986e-08	0.00542056	64	0.0311707	0.0165857	0.000971615	5	0.0199948	0.124398	0.000399794
APP	SEPTIN8	29532	52	0.0555272	1.95748e-05	0.00308327	47	0.087633	1.51769e-11	0.00767955	1	0.011435	0.379605	0.000130758
APP	SEPTIN9	34304	54	0.057384	1.97575e-06	0.00329292	68	0.0818997	1.09423e-11	0.00670756	9	0.00965221	0.424106	9.31652e-05
APP	SEZ6L	34691	55	0.0639961	9.55228e-08	0.0040955	74	0.186853	1.52472e-55	0.0349139	3	-0.0124426	1.69992	0.000154818
APP	SFRP1	34234	52	0.0553915	4.52233e-06	0.00306822	71	0.263405	4.99011e-109	0.0693824	12	0.0204285	0.0910027	0.000417323
APP	SIRT5	33783	53	0.0706413	6.15312e-09	0.00499019	64	0.0458649	0.000162496	0.00210359	15	-0.000557575	1.03655	3.1089e-07
APP	SKAP1	34287	55	0.0523824	1.42598e-05	0.00274392	45	0.023918	0.0476478	0.000572069	3	0.0175124	0.14706	0.000306684
APP	SMAD3	29501	53	0.0584044	7.15542e-06	0.00341108	63	0.225747	4.69135e-69	0.0509617	25	0.0282733	0.0298791	0.000799381
APP	SNAP25	28681	55	0.0410291	0.0018834	0.00168339	69	0.117338	4.85114e-19	0.0137682	12	0.00258924	0.844566	6.70414e-06
APP	SNCA	28943	51	0.0722377	3.75999e-08	0.00521829	53	0.0431401	0.00102756	0.00186107	10	0.0242516	0.0650505	0.000588142
APP	SPON1	34594	52	0.0594557	7.47163e-07	0.00353498	65	0.283685	3.36877e-128	0.0804773	3	0.0150788	0.209837	0.000227369
APP	SRP14	34304	54	0.0719083	2.48484e-09	0.00517081	45	0.0392278	0.00115525	0.00153882	3	0.00661464	0.583854	4.37534e-05
APP	SRPK2	34335	51	0.0648695	7.43817e-08	0.00420805	56	0.00547293	0.650226	2.9953e-05	13	-0.0177963	1.85967	0.000316709
APP	STK11	33754	49	0.0553382	5.38656e-06	0.00306232	60	0.0420201	0.000554007	0.00176569	1	-0.00293971	1.19082	8.64192e-06
APP	STX7	28746	55	0.0499088	0.000153257	0.00249089	69	0.468413	0	0.219411	2	0.0185986	0.158539	0.000345908
APP	TGFB1	34699	54	0.0490078	4.42486e-05	0.00240176	26	0.186029	4.53649e-55	0.0346068	16	0.0416702	0.000516531	0.0017364
APP	TGFB2	29501	53	0.0801185	7.15496e-10	0.00641897	43	0.0954954	1.97629e-13	0.00911937	14	0.0545388	2.77197e-05	0.00297448
APP	TGOLN2	29651	56	0.071062	4.30141e-08	0.00504981	33	0.525404	0	0.276049	1	-0.0117263	1.63339	0.000137507
APP	THBS4	34489	49	0.0525073	1.28379e-05	0.00275701	50	0.230054	1.6047e-83	0.0529246	5	0.0079812	0.507513	6.36995e-05
APP	TIGAR	33728	55	0.0540711	8.864e-06	0.00292369	61	0.0447427	0.000237119	0.00200191	47	0.001532	0.899893	2.34702e-06
APP	TIMP3	34713	51	0.0596029	6.71057e-07	0.00355251	93	0.451578	0	0.203922	9	0.0250539	0.036851	0.000627699
APP	TNF	33696	48	0.0515499	2.29739e-05	0.00265739	35	0.0846318	3.43323e-12	0.00716254	2	-0.00973954	1.57594	9.48586e-05
APP	TNFRSF21	34902	52	0.0551809	3.97184e-06	0.00304493	58	0.139747	8.85044e-32	0.0195293	3	-0.00999533	1.59625	9.99066e-05
APP	TNFSF12	34764	53	0.0846854	1.52283e-12	0.00717162	67	0.257276	1.64781e-105	0.0661907	10	0.0796583	2.9075e-11	0.00634545
APP	TNFSF14	34342	55	0.064669	8.14075e-08	0.00418208	47	0.265583	3.18586e-111	0.0705346	7	0.0260347	0.0309621	0.000677807
APP	TRIM40	28865	49	0.0504639	0.000125118	0.00254661	74	0.183192	9.53436e-45	0.0335593	6	0.0320587	0.0148538	0.00102776
APP	TSC22D1	29597	52	0.068267	1.46305e-07	0.00466039	50	0.0549525	2.33611e-05	0.00301978	2	0.0263196	0.0428859	0.00069272
APP	TXNDC5	34902	52	0.0726598	1.22141e-09	0.00527944	36	0.103423	4.62146e-18	0.0106964	2	0.0162711	0.174072	0.000264747
APP	USP25	29501	52	0.0705272	5.8639e-08	0.00497409	72	0.0106153	0.414944	0.000112684	1	-0.00676549	1.39663	4.57718e-05
APP	VTA1	34902	52	0.0605338	4.168e-07	0.00366435	51	0.0314388	0.00861985	0.000988396	1	0.00706911	0.554856	4.99723e-05
APPL2	MYO6	29375	39	0.136076	1.10707e-25	0.0185166	48	0.0319739	0.0142516	0.00102233	7	0.0074889	0.566036	5.60837e-05
APPL2	STX7	28660	37	0.114103	4.50889e-18	0.0130195	75	0.461795	8.37251e-301	0.213255	16	0.075294	1.14739e-08	0.00566918
APPL2	TFRC	29000	38	0.117779	2.27326e-19	0.013872	26	0.386348	8.06377e-206	0.149265	6	-0.00599363	1.35187	3.59236e-05
APRT	DPP4	33474	54	0.0642559	1.42749e-07	0.00412882	78	0.182066	5.5162e-51	0.033148	4	0.0166867	0.172223	0.000278446
APRT	NAPRT	29389	50	0.0724718	2.66795e-08	0.00525217	32	0.267946	3.48725e-97	0.0717949	3	0.00591454	0.650315	3.49817e-05
APRT	NFKB1	28469	40	0.0773679	5.06448e-09	0.00598579	72	0.101691	1.45969e-14	0.010341	17	0.00679517	0.608229	4.61743e-05
APRT	SOD1	33396	48	0.0915643	6.50675e-14	0.00838402	44	0.0251323	0.0399875	0.000631631	13	0.0258329	0.0347591	0.000667338
AREG	ICAM1	34095	50	0.14148	7.94749e-32	0.0200167	89	0.368487	2.4998e-218	0.135783	21	0.0265554	0.0283177	0.000705189
AREG	MMP9	34301	43	0.131565	7.217e-28	0.0173094	26	0.103163	1.07358e-17	0.0106425	9	0.00326757	0.786708	1.0677e-05
ARF6	DPP4	28853	3	0.00974793	0.459109	9.50222e-05	64	0.186302	3.19237e-46	0.0347086	6	0.0113769	0.387568	0.000129434
ARF6	EFNB2	29299	1	0.019147	0.142809	0.000366606	68	0.0431782	0.000946817	0.00186435	7	0.0185281	0.156181	0.000343289
ARF6	EPPK1	29255	73	0.0100697	0.441237	0.000101399	87	0.465189	0	0.216401	10	0.0195478	0.134896	0.000382117
ARF6	GART	30046	1	0.0245362	0.0571864	0.000602026	30	0.0839432	7.16153e-11	0.00704645	8	0.0437143	0.000700078	0.00191094
ARF6	ITGA2	29270	66	0.00329816	0.800814	1.08779e-05	65	0.496674	0	0.246685	8	0.0603096	3.88221e-06	0.00363725
ARF6	PDCD1	29716	73	0.0189445	0.144215	0.000358894	53	0.196745	6.16826e-53	0.0387087	2	0.0363758	0.00503823	0.0013232
ARF6	RICTOR	29120	67	0.0109734	0.402435	0.000120415	61	0.0255282	0.0514046	0.000651688	9	-0.00371572	1.22321	1.38066e-05
ARF6	SNAP29	29619	67	-0.00303599	1.18471	9.21724e-06	70	0.0589322	5.66641e-06	0.003473	1	-0.0160344	1.78274	0.000257104
ARF6	STX7	29120	67	0.0166816	0.203064	0.000278274	72	0.455008	1.24217e-295	0.207032	27	0.063266	1.35196e-06	0.00400259
ARFIP1	CDH1	28392	23	0.0821086	5.78465e-10	0.00674182	39	0.0464342	0.000465167	0.00215614	1	-0.0194246	1.85667	0.000377315
ARFIP1	GART	30418	28	0.117552	3.63585e-20	0.0138185	30	0.0674128	1.41977e-07	0.00454448	11	0.0380813	0.00297252	0.00145019
ARFIP1	PDCD6	29506	25	0.0998649	1.48268e-14	0.00997299	93	0.727927	0	0.529878	9	0.0905892	3.13037e-12	0.00820641
ARFIP1	PRKD2	29115	22	0.0979479	6.8518e-14	0.0095938	56	0.0623441	1.92633e-06	0.00388679	9	0.0103081	0.431606	0.000106256
ARFIP1	SHMT1	29647	23	0.119306	3.03882e-20	0.014234	41	0.534936	0	0.286157	10	0.0651629	5.11841e-07	0.0042462
ARFIP1	STX7	29193	19	0.122856	4.4803e-21	0.0150935	70	0.460725	9.71974e-305	0.212268	9	0.0789316	1.55031e-09	0.0062302
ARG1	ESR1	28548	24	0.152888	3.34785e-31	0.0233749	73	0.0259606	0.0498292	0.000673951	10	0.014914	0.259874	0.000222428
ARG1	GABARAP	29312	36	0.141432	1.4204e-27	0.020003	65	0.0234909	0.0721109	0.000551824	10	0.0013459	0.917943	1.81145e-06
ARG1	NOS1	33550	33	0.133027	7.14132e-28	0.0176961	57	0.144284	1.52226e-32	0.0208179	2	0.0221125	0.0701066	0.000488963
ARG2	CLPP	29246	49	0.0656623	5.00489e-07	0.00431154	69	0.00260824	0.841924	6.80292e-06	9	0.0182222	0.163491	0.000332048
ARG2	NT5E	29613	51	0.0558176	1.72453e-05	0.00311561	47	0.492753	0	0.242805	13	0.0151969	0.242287	0.000230945
ARG2	STK11	28902	46	0.0470147	0.000349478	0.00221038	59	0.0490598	0.000190515	0.00240686	6	-0.00422835	1.25209	1.78789e-05
ARHGAP1	DPP4	32963	3	0.0178885	0.146438	0.000319999	73	0.175657	7.87698e-47	0.0308553	2	-0.00499296	1.31475	2.49296e-05
ARHGAP1	STX4	33699	2	0.00576026	0.636367	3.31806e-05	5	-0.003498	1.22597	1.2236e-05	6	0.00139833	0.908628	1.95533e-06
ARHGAP1	TEX101	28202	14	-0.000518397	1.03105	2.68736e-07	9	0.246842	4.64386e-79	0.0609311	5	0.00575342	0.665749	3.31018e-05
ARHGAP1	TGFBR2	33882	5	0.00713367	0.557125	5.08893e-05	62	0.0809442	2.51037e-11	0.00655196	5	-0.00830327	1.50563	6.89443e-05
ARHGAP25	PPP1R9B	34038	41	0.0898456	1.11649e-13	0.00807224	52	0.0381601	0.00163858	0.00145619	15	0.0123781	0.307207	0.000153217
ARHGAP5	CDH1	27392	57	0.026861	0.046814	0.000721511	37	0.051224	0.000148902	0.0026239	7	-0.00361925	1.21116	1.3099e-05
ARHGAP5	RASA1	27944	58	0.0524862	8.66136e-05	0.0027548	35	-0.00449085	1.26285	2.01677e-05	5	0.00180752	0.892543	3.26714e-06
ARHGAP5	VASP	29026	59	0.0361752	0.00584211	0.00130864	55	0.0393568	0.00270748	0.00154896	9	0.00395552	0.763179	1.56461e-05
ARHGEF1	BLOC1S2	29268	58	0.0329036	0.0118213	0.00108265	72	0.0173455	0.184563	0.000300868	3	-0.00122785	1.07482	1.50762e-06
ARHGEF10	CD2AP	29506	53	0.30552	1.02265e-127	0.0933425	42	0.230012	1.05983e-71	0.0529057	28	0.0650888	5.60849e-07	0.00423655
ARHGEF10	DCTN2	29519	53	0.284502	2.5434e-110	0.0809416	14	0.0126707	0.330387	0.000160547	19	0.0210939	0.105124	0.000444953
ARHGEF10	DNAJB1	29519	53	0.295505	2.88476e-119	0.0873235	51	0.0445906	0.000610467	0.00198832	4	0.0123458	0.342937	0.00015242
ARHGEF10	GGH	28988	51	0.300952	1.17991e-121	0.0905724	55	0.357584	2.02205e-174	0.127866	8	0.0127308	0.332483	0.000162072
ARHGEF10	PRDX3	29058	52	0.295315	2.78674e-117	0.0872107	63	0.0275163	0.0359483	0.000757148	20	0.0173394	0.186302	0.000300656
ARHGEF10	RNF31	29193	62	0.30589	1.08701e-126	0.0935684	65	0.0422649	0.00123757	0.00178632	5	-0.00145574	1.08855	2.11918e-06
ARHGEF10	STIP1	29543	57	0.300068	3.38632e-123	0.090041	41	0.0311382	0.0166902	0.000969585	22	0.0226844	0.0812534	0.000514583
ARHGEF10	STX6	28919	58	0.303767	1.01177e-123	0.0922746	51	0.0374734	0.00437072	0.00140425	2	0.0116814	0.374455	0.000136454
ARHGEF10	STX7	29193	59	0.309702	5.56296e-130	0.0959154	70	0.473341	0	0.224052	12	0.0495357	0.000152858	0.00245379
ARHGEF10	SUGT1	28919	62	0.29359	2.50814e-115	0.0861951	2	0.0200553	0.127271	0.000402216	13	0.00878709	0.504075	7.7213e-05
ARHGEF10	VASP	30125	57	0.304818	9.67355e-130	0.092914	60	0.044756	0.000510821	0.0020031	8	0.0148592	0.248825	0.000220796
ARHGEF12	PTP4A3	28701	62	0.0574675	1.32131e-05	0.00330251	61	0.0164448	0.212869	0.000270431	7	-0.0166933	1.79397	0.000278667
ARHGEF12	SSBP1	28701	68	0.0361555	0.00615249	0.00130722	73	0.0193691	0.142301	0.000375162	1	-0.0172334	1.80827	0.000296992
ARHGEF12	TXLNA	34282	68	0.0434658	0.000318145	0.00188928	13	0.00741241	0.539446	5.49439e-05	1	0.0325441	0.00704081	0.00105912
ARHGEF5	CALCOCO2	28445	62	0.398559	6.34736e-216	0.158849	41	0.0456114	0.00057893	0.0020804	1	-0.00463707	1.27342	2.15024e-05
ARHGEF5	GLOD4	28581	73	0.381789	9.1263e-198	0.145763	58	0.0239053	0.0707303	0.000571463	6	0.00606681	0.646535	3.68062e-05
ARID3A	CELA2A	29193	77	0.0572318	1.21126e-05	0.00327548	40	0.0931148	1.01416e-12	0.00867036	2	0.0295018	0.024187	0.000870355
ARID3A	GATA3	28464	73	0.076154	8.79029e-09	0.00579943	66	0.0279164	0.0351949	0.000779325	24	-0.00961584	1.53175	9.24644e-05
ARID3A	LCN15	29267	76	0.0560316	1.79362e-05	0.00313954	47	0.410974	2.2379e-237	0.1689	1	0.0118889	0.36314	0.000141347
ARID3A	PARP1	28623	78	0.0552838	2.85294e-05	0.0030563	28	0.0764332	7.04176e-09	0.00584204	7	0.00876861	0.507154	7.68886e-05
ARID3A	SOX2	29211	76	0.0505722	0.000110167	0.00255755	67	0.0453232	0.000529784	0.00205419	27	-0.00722265	1.41901	5.21666e-05
ARID4B	CASP1	34305	74	0.0509266	2.43998e-05	0.00259352	4	0.0328886	0.00644106	0.00108166	3	0.00653391	0.588426	4.26919e-05
ARID4B	DYNLT1	28207	76	0.0348739	0.00880656	0.00121619	37	0.0618459	3.34426e-06	0.00382492	12	-0.0155664	1.75758	0.000242311
ARID4B	RANBP2	28079	74	0.0525262	8.22319e-05	0.002759	60	0.0160054	0.230471	0.000256172	1	0.00330161	0.80464	1.09006e-05
ARL13B	BMP10	28465	16	0.0195733	0.139767	0.000383113	25	0.320414	4.46481e-136	0.102665	9	-0.017055	1.80178	0.000290872
ARL13B	CD302	28570	10	0.0165147	0.211966	0.000272736	28	0.2409	3.06472e-76	0.058033	3	0.02054	0.120551	0.000421893
ARL13B	CFHR5	28770	4	0.0158254	0.230041	0.000250444	84	0.403068	9.42894e-224	0.162464	12	0.0317992	0.0158557	0.00101119
ARL13B	CXCL16	28863	6	0.0329676	0.0122518	0.00108686	38	0.199996	3.74025e-53	0.0399986	1	0.0183889	0.162447	0.000338151
ARL13B	HMOX1	28216	28	0.00172585	0.89687	2.97854e-06	58	0.06925	1.91758e-07	0.00479557	3	-0.00802926	1.45351	6.4469e-05
ARL13B	NUCB2	28857	8	0.00447179	0.73413	1.99969e-05	52	0.313782	4.77941e-132	0.0984592	9	0.00830056	0.528404	6.88993e-05
ARL13B	STX7	28587	21	0.00838766	0.526035	7.03528e-05	73	0.460325	6.95833e-298	0.211899	11	0.0702995	1.03296e-07	0.00494203
ARL2BP	BAG6	28100	34	0.214519	1.66613e-59	0.0460186	20	0.0378141	0.00457998	0.00142991	7	0.0319367	0.0166538	0.00101995
ARNT	CSNK2A1	29058	17	0.0115422	0.379022	0.000133222	78	0.0183357	0.162249	0.000336198	4	-0.00528988	1.31317	2.79828e-05
ARNT	EGLN1	33916	8	0.0146808	0.226688	0.000215524	53	0.112056	2.11692e-20	0.0125565	3	0.00662927	0.585145	4.39472e-05
ARNT	GNAS	29058	17	0.0182621	0.163943	0.000333503	58	0.0693156	1.2289e-07	0.00480465	3	0.0158479	0.227087	0.000251155
ARNT	LRRC59	29096	20	0.00201376	0.87794	4.05521e-06	66	0.039602	0.00251548	0.00156832	8	-0.00260582	1.15753	6.7903e-06
ARNT	MPRIP	28909	14	0.0116858	0.374357	0.000136557	61	0.0264476	0.0443461	0.000699476	7	-0.000463963	1.02813	2.15262e-07
ARNT	PXN	33348	1	0.015106	0.217406	0.000228191	67	0.450495	0	0.202945	9	-0.00234965	1.15214	5.52085e-06
ARNT	TP53	33334	10	-0.00188262	1.12214	3.54428e-06	38	0.055375	6.07546e-06	0.00306639	24	0.0116278	0.342512	0.000135206
ARSA	CLGN	28865	81	0.51197	0	0.262113	56	0.526651	0	0.277361	7	0.00119248	0.927822	1.422e-06
ARSA	CTSL	34440	79	0.502648	0	0.252655	39	0.121795	3.51772e-24	0.0148339	17	0.0228262	0.0581797	0.000521036
ARSA	INSL5	29510	88	0.496145	0	0.24616	25	0.142211	4.83033e-28	0.0202241	11	-0.0111021	1.60621	0.000123256
ARSA	LRPAP1	34955	83	0.513834	0	0.264026	43	0.172475	8.11857e-48	0.0297477	8	0.069636	5.59424e-09	0.00484918
ARSA	MANF	34766	86	0.507926	0	0.257988	26	0.052652	1.11991e-05	0.00277223	7	0.070431	4.12488e-09	0.00496052
ARSA	MESD	35134	88	0.502774	0	0.252782	70	0.0487198	4.39902e-05	0.00237362	10	0.080577	1.34358e-11	0.00649266
ARSA	NAAA	34237	84	0.515532	0	0.265773	82	0.487318	0	0.237479	10	0.0471556	9.48411e-05	0.00222365
ARSA	NT5C1A	29584	84	0.511304	0	0.261432	48	-0.00900704	1.51147	8.11267e-05	1	0.0404024	0.0018824	0.00163235
ARSA	PDIA4	29657	85	0.501822	0	0.251826	40	0.0401911	0.00196262	0.00161532	4	0.0646645	6.22262e-07	0.0041815
ARSA	PDIA5	28543	92	0.516696	0	0.266974	48	0.195185	4.02461e-50	0.0380972	10	0.0253209	0.0557591	0.000641147
ARSA	PLAUR	34362	87	0.501346	0	0.251348	37	0.122974	1.43672e-24	0.0151226	4	0.0102058	0.397605	0.000104159
ARSA	PTPRK	29510	90	0.504108	0	0.254125	51	0.0876444	1.5325e-11	0.00768154	9	0.0310347	0.0171118	0.000963155
ARSA	SGSH	29147	86	0.492736	0	0.242789	93	0.627593	0	0.393873	27	0.0395007	0.00255856	0.00156031
ARSA	SNCA	28943	82	0.50993	0	0.260029	54	0.0270634	0.0395048	0.00073243	8	0.0641731	1.028e-06	0.00411819
ARSA	SUSD4	29501	85	0.498519	0	0.248521	67	0.293474	1.5871e-117	0.086127	19	0.00532338	0.682677	2.83384e-05
ARSA	TMEM25	29597	91	0.499023	0	0.249024	78	0.302422	1.97859e-125	0.0914593	1	0.00370524	0.775641	1.37288e-05
ARSA	TNFRSF6B	34393	86	0.484856	0	0.235085	96	0.314212	1.89603e-157	0.0987293	4	0.0133293	0.269032	0.000177669
ARSB	CCL3	34363	71	0.290156	2.09459e-133	0.0841903	92	0.291746	6.46631e-135	0.0851157	8	0.0231502	0.0549837	0.000535933
ARSB	CLGN	28796	61	0.289261	2.10515e-111	0.0836721	53	0.522725	0	0.273241	10	0.0188609	0.152392	0.000355733
ARSB	CST5	33847	67	0.277238	1.05736e-119	0.0768611	68	0.586503	0	0.343986	38	0.0391363	0.00127952	0.00153165
ARSB	DEFA1_DEFA1B	33538	67	0.287489	8.47615e-128	0.08265	67	0.287466	8.90711e-128	0.0826364	7	0.0168481	0.167698	0.000283859
ARSB	ERP29	28838	70	0.277173	3.23119e-102	0.0768248	14	0.0284318	0.0308423	0.000808367	4	0.0364314	0.00565837	0.00132725
ARSB	GGH	33653	71	0.28445	1.84674e-125	0.0809121	54	0.370814	2.02573e-218	0.137503	10	0.0109171	0.370539	0.000119184
ARSB	NAAA	34078	79	0.300455	3.44289e-142	0.0902733	71	0.500592	0	0.250593	14	0.00364995	0.763216	1.33221e-05
ARSB	PTPRK	29421	68	0.28612	2.9399e-111	0.0818647	49	0.0632257	1.21182e-06	0.00399749	2	0.00380703	0.770313	1.44935e-05
ARSB	RLN1	29519	65	0.292729	5.69482e-117	0.08569	65	0.0292064	0.024835	0.000853014	1	0.00440005	0.735371	1.93604e-05
ARSB	SIAE	34479	67	0.269262	7.8614e-115	0.0725023	59	0.160687	4.15685e-41	0.0258204	15	0.0333528	0.00560988	0.00111241
ART3	PAM	34953	67	0.275872	2.65162e-122	0.0761051	80	0.470765	0	0.22162	17	0.0173272	0.147475	0.00030023
ART3	TEX101	28885	38	0.277108	2.42509e-102	0.0767886	7	0.211514	1.98374e-59	0.0447383	1	0.00997974	0.448223	9.95951e-05
ART5	CBLN4	28937	42	0.129942	3.24131e-23	0.016885	79	0.270866	7.34925e-98	0.0733681	17	0.00168217	0.898197	2.82971e-06
ART5	FCGR3B	28590	38	0.140844	1.00381e-26	0.0198369	95	0.550372	0	0.302909	6	-0.0224717	1.9107	0.000504978
ART5	GGH	28076	41	0.121506	6.43989e-20	0.0147637	49	0.350343	7.4465e-162	0.12274	3	-0.000578897	1.03459	3.35122e-07
ART5	NAAA	28339	39	0.15615	2.90367e-32	0.0243827	76	0.487808	0	0.237956	4	0.00198691	0.881127	3.94779e-06
ART5	PRG2	29193	38	0.139326	1.06971e-26	0.0194118	39	0.0721509	3.41257e-08	0.00520575	2	0.00182725	0.888989	3.33883e-06
ART5	RLN1	29267	41	0.145427	4.94021e-29	0.0211489	67	0.0159466	0.222536	0.000254295	13	0.00458296	0.725929	2.10035e-05
ASAH1	CD274	29166	75	0.36997	1.17298e-188	0.136878	64	0.313011	9.14095e-133	0.0979761	6	0.0237522	0.0696905	0.000564165
ASAH1	SMPD1	29516	74	0.361894	3.83135e-182	0.130967	63	0.31631	2.71702e-137	0.100052	3	-0.0105048	1.5803	0.000110351
ASAH2	MYH4	28469	92	0.541279	0	0.292983	75	0.0334668	0.0115604	0.00112002	12	0.0112533	0.395925	0.000126636
ASGR2	CLEC7A	29946	45	0.283933	1.92449e-111	0.0806182	97	0.644412	0	0.415267	5	0.0229648	0.075555	0.000527384
ASGR2	EGFL7	28942	44	0.265963	2.63637e-94	0.0707363	59	0.173093	3.64029e-40	0.029961	8	0.0053557	0.683736	2.86836e-05
ASGR2	IL1RL1	29855	55	0.266383	1.53666e-97	0.0709597	78	0.593633	0	0.3524	10	0.00807452	0.532748	6.51979e-05
ASGR2	MCEMP1	29339	48	0.276064	4.14615e-103	0.0762113	73	0.199398	1.11093e-53	0.0397595	1	-0.00951762	1.53392	9.05851e-05
ASPSCR1	GAPDH	28720	47	0.172512	1.29632e-39	0.0297604	74	0.0454278	0.000573258	0.00206368	2	0.0186331	0.157949	0.000347192
ASPSCR1	NSFL1C	29841	47	0.146545	5.25241e-30	0.0214754	38	0.0910445	1.83333e-12	0.00828909	1	0.019953	0.123254	0.000398123
ASPSCR1	TACC3	29519	44	0.157132	6.05564e-34	0.0246905	35	0.157752	3.34313e-34	0.0248856	21	0.0507292	9.64864e-05	0.00257345
ASPSCR1	UFD1	30046	47	0.15516	1.07616e-33	0.0240745	68	0.0386796	0.00271001	0.00149611	11	0.0277952	0.0311941	0.000772572
ASPSCR1	USP25	30102	44	0.165411	3.45267e-38	0.0273607	2	0.029426	0.0224218	0.000865891	7	0.0305293	0.0178467	0.000932035
ASRGL1	NMI	29138	47	0.269356	2.07833e-97	0.0725528	10	0.324939	2.31129e-143	0.105585	28	0.0147501	0.260265	0.000217565
ASS1	BRD1	28679	71	0.0506603	0.000123979	0.00256647	69	0.0650125	8.32793e-07	0.00422662	6	0.00850748	0.519484	7.23773e-05
ASS1	ELN	29227	73	0.0429099	0.00103299	0.00184126	52	0.0869274	2.79456e-11	0.00755637	3	0.0133726	0.306689	0.000178826
ASS1	GAPDH	27827	66	0.0518978	0.000107389	0.00269338	76	0.0122931	0.359205	0.00015112	3	0.00944043	0.481368	8.91217e-05
ASS1	KYNU	28951	73	0.0398866	0.00240053	0.00159094	43	0.24674	4.80256e-81	0.0608805	15	0.0344458	0.00876041	0.00118651
ASS1	NAMPT	28043	71	0.0452181	0.000706074	0.00204468	55	0.036303	0.00654998	0.00131791	4	0.0191235	0.152171	0.000365707
ASS1	PTGR1	29227	73	0.0414701	0.00151819	0.00171977	54	0.393106	2.73732e-215	0.154533	2	0.00690025	0.597891	4.76135e-05
ASS1	PTPN1	28469	68	0.0546403	3.70902e-05	0.00298556	57	0.0318363	0.0162972	0.00101355	8	0.0184057	0.164967	0.00033877
ASS1	STIP1	28607	72	0.0391173	0.00308425	0.00153016	43	0.00835944	0.527284	6.98802e-05	19	0.0146941	0.266464	0.000215918
ASS1	TRIM25	29039	74	0.0360483	0.00600856	0.00129948	59	0.0682229	1.95279e-07	0.00465436	10	0.0102723	0.433841	0.000105519
ATF2	ATF4	27944	45	0.0309332	0.0207565	0.000956863	66	0.0504538	0.000161214	0.00254558	4	-0.0115826	1.61333	0.000134158
ATF2	BATF	28207	43	0.0314569	0.0181432	0.000989538	69	0.0243493	0.0674512	0.000592887	2	-0.00246512	1.14685	6.07681e-06
ATF2	EEF1D	28952	48	0.0392586	0.00281017	0.00154124	60	0.0620114	2.33421e-06	0.00384541	1	0.000937365	0.943151	8.78653e-07
ATF2	GSTP1	34091	55	0.0280506	0.0205472	0.000786837	12	0.16437	1.69401e-42	0.0270176	3	-0.0103033	1.60502	0.000106158
ATF2	IMMT	28829	46	0.00665219	0.613572	4.42517e-05	25	0.0704717	8.49688e-08	0.00496626	1	0.00741295	0.573617	5.49518e-05
ATF2	KRT18	33625	57	-0.00399489	1.25675	1.59592e-05	55	0.0391041	0.00133938	0.00152913	1	0.00888104	0.466504	7.88729e-05
ATF2	NFATC1	33647	57	0.00797241	0.513196	6.35592e-05	51	0.124336	1.35137e-24	0.0154594	17	0.00242287	0.842487	5.87032e-06
ATF2	RNF4	28466	39	0.014334	0.279545	0.000205462	62	0.0251176	0.0580848	0.000630895	11	0.0156185	0.238693	0.000243938
ATF2	SCGN	33348	54	0.00471209	0.700431	2.22038e-05	34	0.0702457	9.32536e-09	0.00493446	3	0.00741201	0.545053	5.4938e-05
ATF2	SMAD3	28829	45	0.0283131	0.031578	0.000801633	69	0.198613	2.27484e-52	0.039447	14	0.00885877	0.50127	7.84777e-05
ATF2	VIM	33306	56	0.0242759	0.0475688	0.000589322	61	0.0200818	0.101247	0.00040328	4	0.0116385	0.342251	0.000135454
ATF4	CREB3	29341	69	0.0389728	0.00282717	0.00151888	55	0.022545	0.0841916	0.000508279	12	-0.00162082	1.09879	2.62707e-06
ATF4	TTR	28734	66	0.0200733	0.128153	0.000402937	45	0.0990814	5.17209e-14	0.00981713	4	0.00898569	0.49587	8.07426e-05
ATG16L1	C3	28537	53	0.0330198	0.0126099	0.0010903	56	0.122634	1.43932e-20	0.015039	6	-0.0125723	1.65768	0.000158062
ATG16L1	CASP1	28840	54	0.0282985	0.0316216	0.000800806	29	0.0330918	0.0119582	0.00109507	2	0.00932737	0.47879	8.69998e-05
ATG16L1	CSNK2A1	30046	57	0.0132912	0.302947	0.000176656	80	0.0182081	0.158163	0.000331537	1	0.0118412	0.358752	0.000140214
ATG16L1	CWC15	30168	54	0.0428903	0.000861523	0.00183957	64	0.0486843	0.00015502	0.00237016	1	0.00715778	0.578311	5.12338e-05
ATG16L1	EIF5A	28974	53	0.0502188	0.00013122	0.00252193	72	0.0410272	0.00178673	0.00168324	8	0.00792614	0.546373	6.28236e-05
ATG16L1	FMNL1	28840	56	0.0521118	7.50808e-05	0.00271564	45	0.0267456	0.0422366	0.000715328	14	0.0243389	0.0645522	0.000592381
ATG16L1	FUS	28779	56	0.0371428	0.00483119	0.00137959	46	0.0294878	0.0252867	0.000869529	5	0.00157116	0.905144	2.46856e-06
ATG16L1	GRK5	28913	56	0.0462744	0.00043186	0.00214132	10	0.185246	8.39602e-46	0.0343162	3	0.0647525	8.31398e-07	0.00419288
ATG16L1	HCLS1	29812	51	0.0513327	7.32785e-05	0.00263504	29	0.0995888	1.28605e-14	0.00991793	3	0.000347934	0.978572	1.21058e-07
ATG16L1	IMMT	30059	55	0.0404821	0.0016939	0.0016388	23	0.10481	3.73885e-16	0.0109851	5	0.0224123	0.0822994	0.000502311
ATG16L1	ITPR1	29255	59	0.0447251	0.000621432	0.00200033	52	0.115145	9.9973e-19	0.0132583	2	0.013622	0.297504	0.00018556
ATG16L1	LCP1	30072	58	0.0277437	0.0314374	0.000769714	31	0.619291	0	0.383521	1	0.00943103	0.464632	8.89443e-05
ATG16L1	LMNB1	30285	55	0.0242125	0.0595291	0.000586244	56	0.0563448	1.14549e-05	0.00317474	1	0.0135226	0.292684	0.000182861
ATG16L1	METAP2	29717	54	0.040793	0.00165852	0.00166407	44	0.0377269	0.00362791	0.00142332	6	0.0136859	0.291479	0.000187303
ATG16L1	NAP1L4	30280	59	0.04107	0.00138976	0.00168675	36	0.146931	1.4099e-30	0.0215886	1	0.00460836	0.719931	2.1237e-05
ATG16L1	PRKD2	29039	59	0.039474	0.00262462	0.0015582	57	0.0682063	1.96612e-07	0.0046521	4	-0.0139025	1.71051	0.00019328
ATG16L1	RALY	30059	55	0.0315501	0.014437	0.000995411	4	0.0360901	0.00513533	0.0013025	3	-0.0240572	1.93783	0.000578747
ATG16L1	RPA2	29120	56	0.0377547	0.00395578	0.00142542	39	0.0706863	6.66295e-08	0.00499655	5	0.0268239	0.040658	0.000719523
ATG16L1	SMAD3	30059	55	0.0258734	0.0448672	0.000669431	46	0.21627	1.48558e-64	0.0467727	9	0.0238832	0.0640893	0.000570407
ATG16L1	SNX18	30338	54	0.0471836	0.000236486	0.00222629	38	0.0476025	0.000207963	0.002266	8	0.0138801	0.279714	0.000192656
ATG16L1	SRP14	29421	57	0.0396514	0.00234932	0.00157224	48	0.0224541	0.0850253	0.000504187	5	0.00888633	0.495546	7.89668e-05
ATG16L1	SSBP1	29120	56	0.0263989	0.0439517	0.0006969	72	0.0429174	0.00105268	0.00184191	12	0.00359921	0.783611	1.29543e-05
ATG16L1	STK4	29432	55	0.0397796	0.0022697	0.00158242	55	0.0360242	0.00570802	0.00129775	1	0.00736052	0.572353	5.41773e-05
ATG16L1	SUGP1	30338	56	0.0469252	0.000255871	0.00220198	38	0.178411	1.42669e-44	0.0318307	6	0.0122585	0.339746	0.000150271
ATG16L1	SWAP70	30338	54	0.0352674	0.00600876	0.00124379	39	0.138006	3.4821e-27	0.0190457	29	0.0846702	3.96056e-11	0.00716904
ATG16L1	TNFAIP8	28974	53	0.0511069	9.94732e-05	0.00261191	21	0.0517933	8.0061e-05	0.00268255	1	0.015147	0.249	0.000229432
ATG16L1	TOP2B	29120	57	0.0508093	0.000104805	0.00258158	42	0.07954	1.21359e-09	0.00632662	7	0.0108621	0.407224	0.000117985
ATOX1	CCS	34367	56	0.0577344	1.6719e-06	0.00333326	33	0.334236	5.16025e-179	0.111714	3	0.124487	3.81417e-25	0.0154971
ATOX1	COMP	34221	52	0.0696938	7.85096e-09	0.00485723	44	0.185863	3.03011e-54	0.0345451	5	-0.00481806	1.30975	2.32137e-05
ATOX1	TRIM25	29619	33	0.0870211	1.96574e-11	0.00757267	61	0.0806343	5.14842e-10	0.0065019	7	-0.0244127	1.93972	0.000595982
ATP1B1	EGFR	28910	53	0.0522797	6.97376e-05	0.00273316	44	0.176861	7.66248e-42	0.0312797	10	-0.0042177	1.25152	1.7789e-05
ATP1B1	HAVCR1	28872	54	0.0348881	0.00801897	0.00121718	55	0.465021	9.09901e-308	0.216244	12	-0.0086742	1.4901	7.52418e-05
ATP1B1	HLA-DRA	28595	50	0.0588243	8.5307e-06	0.00346029	80	0.507388	0	0.257442	8	0.0147177	0.265781	0.000216611
ATP1B1	NDRG1	28040	54	0.0588516	1.03355e-05	0.00346351	63	0.0331492	0.0130443	0.00109887	14	0.0154244	0.248134	0.000237913
ATP1B2	CLGN	28392	60	0.0363539	0.00615031	0.0013216	53	0.51339	0	0.263569	6	-0.00512609	1.30064	2.62768e-05
ATP1B3	DPP4	28011	55	0.0296338	0.0265561	0.000878164	62	0.175104	8.19181e-40	0.0306615	1	-0.0156092	1.75724	0.000243649
ATP1B3	NDUFB7	29039	56	0.0302468	0.0211696	0.000914867	76	0.015406	0.240471	0.000237345	10	0.0150376	0.251903	0.00022613
ATP1B3	PTP4A3	28587	55	0.0185438	0.160938	0.000343872	62	0.0404508	0.00222001	0.00163627	12	-0.00165989	1.09986	2.75525e-06
ATP2B4	CALCA	28418	73	0.0433305	0.00108574	0.00187753	40	0.106832	6.75237e-16	0.011413	18	0.00391096	0.768172	1.52956e-05
ATP2B4	CD22	28951	71	0.0366563	0.00527748	0.00134369	41	0.19602	3.0291e-51	0.0384238	5	0.0264071	0.044507	0.000697333
ATP2B4	CLEC4A	28595	76	0.0538958	4.54462e-05	0.00290475	45	0.345065	1.25977e-159	0.11907	1	-0.018077	1.82833	0.000326777
ATP2B4	DPP4	28011	73	0.0343534	0.0101284	0.00118015	65	0.176204	2.66633e-40	0.0310479	3	-0.00377734	1.22256	1.42683e-05
ATP2B4	EGFR	28910	76	0.0484927	0.000225376	0.00235154	43	0.169697	1.30234e-38	0.028797	22	0.0062597	0.634155	3.91839e-05
ATP2B4	LILRB4	28170	74	0.0317542	0.0171471	0.00100833	70	0.295211	1.09871e-113	0.0871497	1	0.00228927	0.863599	5.24074e-06
ATP2B4	SRC	28711	73	0.0399769	0.00244682	0.00159815	54	0.0347973	0.00836376	0.00121085	7	-0.00522614	1.30785	2.73125e-05
ATP5F1D	RTN4IP1	29115	77	0.0376173	0.00409275	0.00141506	28	0.0804725	7.77785e-10	0.00647582	2	0.00422888	0.746974	1.78834e-05
ATP5IF1	C1QBP	29708	28	0.0904588	2.8439e-12	0.0081828	49	0.0343792	0.00804669	0.00118193	1	0.0190847	0.141336	0.000364227
ATP5IF1	CAT	29327	30	0.0827374	2.21227e-10	0.00684547	24	0.17835	4.06859e-43	0.0318088	2	0.0595522	5.024e-06	0.00354647
ATP5IF1	GSN	29674	31	0.0654833	4.44838e-07	0.00428806	46	0.117981	7.63003e-20	0.0139195	8	0.012593	0.332093	0.000158585
ATP5IF1	MTIF3	29623	26	0.075907	4.92823e-09	0.00576187	67	0.0819752	2.6371e-10	0.00671994	38	0.0185767	0.152824	0.000345095
ATP5IF1	PDIA3	29072	27	0.0707702	6.59723e-08	0.00500841	29	0.0391484	0.00283064	0.0015326	9	0.014587	0.266107	0.00021278
ATP5IF1	RNASET2	34838	25	0.0835772	2.80747e-12	0.00698514	75	0.340116	3.29067e-188	0.115679	20	0.0576203	1.48965e-06	0.0033201
ATP5IF1	YAP1	29697	26	0.077585	2.1395e-09	0.00601943	35	0.0658615	3.77317e-07	0.00433774	5	0.0290356	0.0252452	0.000843069
ATP5PO	ATXN3	28915	45	0.0239111	0.0690313	0.000571743	34	0.260235	3.76179e-90	0.0677222	4	0.0036303	0.782539	1.31791e-05
ATP5PO	CSNK1D	28115	9	0.00325757	0.80706	1.06118e-05	70	0.022475	0.0919569	0.000505126	1	0.00433404	0.745238	1.87839e-05
ATP5PO	JUN	33348	52	0.0226846	0.0639678	0.00051459	73	0.0301916	0.0136761	0.00091153	3	0.0130146	0.287933	0.000169379
ATP5PO	LGALS9	33657	54	0.0130167	0.285624	0.000169434	82	0.336115	1.96999e-177	0.112973	15	0.00945458	0.438014	8.9389e-05
ATP5PO	LONP1	28226	42	0.017243	0.195206	0.000297321	29	0.13566	1.34401e-24	0.0184037	6	0.00587656	0.658901	3.4534e-05
ATP5PO	METAP2	33988	9	0.0195748	0.106596	0.000383174	41	0.0434446	0.000339966	0.00188743	6	0.017212	0.155936	0.000296254
ATP5PO	NIT1	28226	50	0.0171663	0.197201	0.000294682	29	0.187762	5.90196e-46	0.0352546	3	0.00350485	0.79234	1.2284e-05
ATP5PO	PILRB	33634	5	0.015421	0.206033	0.000237807	85	0.761371	0	0.579686	12	0.0164827	0.176496	0.000271679
ATP5PO	PNMA1	28226	47	0.0324631	0.0147215	0.00105385	54	0.0646309	1.17424e-06	0.00417716	2	-0.00360535	1.21347	1.29986e-05
ATP5PO	PPT1	28207	44	0.0104472	0.432745	0.000109144	58	0.0255599	0.0549074	0.000653311	16	-0.00609781	1.35297	3.71833e-05
ATP5PO	PRDX3	33348	18	0.0200963	0.100798	0.00040386	51	0.0539735	1.03333e-05	0.00291314	1	0.0133077	0.277211	0.000177096
ATP5PO	PRKAB1	33348	51	-0.0110117	1.63141	0.000121257	25	0.113519	1.42062e-20	0.0128867	8	0.00869265	0.477855	7.55621e-05
ATP5PO	VCAM1	33681	54	0.0190538	0.117898	0.000363048	42	0.0755208	5.4371e-10	0.00570339	2	0.0133119	0.27466	0.000177206
ATP6V1F	TCTN3	28898	48	-0.00332294	1.19939	1.10419e-05	70	0.568109	0	0.322748	11	0.00422055	0.748379	1.7813e-05
ATP6V1G1	ATP6V1G2	28492	64	0.0551463	3.11379e-05	0.00304112	25	0.106788	6.35682e-16	0.0114037	12	0.000640142	0.961469	4.09782e-07
ATP6V1G1	CYB5A	28324	68	0.0601716	5.85411e-06	0.00362062	79	0.0438383	0.000966485	0.00192179	2	-0.0054765	1.31971	2.99921e-05
ATP6V1G1	JUN	28372	63	0.0519702	8.98478e-05	0.0027009	64	0.0310262	0.0194328	0.000962622	20	0.0135635	0.307014	0.000183969
ATP6V1G1	SNX15	28824	66	0.0487267	0.000214938	0.0023743	57	0.364805	5.92012e-181	0.133083	27	0.00680383	0.605542	4.62921e-05
ATRAID	LPP	29039	61	0.236365	1.50261e-74	0.0558686	57	0.0790944	1.58527e-09	0.00625592	18	-0.0138596	1.70902	0.000192087
ATRAID	PSCA	30338	60	0.262621	2.97115e-96	0.0689697	65	0.826861	0	0.683699	6	0.0394181	0.00213433	0.00155379
ATRN	SMPD1	29795	70	0.427528	1.92579e-263	0.18278	60	0.32138	3.07666e-143	0.103285	4	0.0108363	0.402957	0.000117425
ATXN10	BSG	34002	36	0.068041	1.95105e-08	0.00462958	59	0.127962	3.18821e-26	0.0163743	2	0.00539298	0.656581	2.90843e-05
ATXN10	CD40	33657	33	0.0696634	1.05737e-08	0.00485299	59	0.280636	4.75388e-122	0.0787564	36	-0.014452	1.76419	0.000208859
ATXN10	DIABLO	33542	34	0.0720677	3.4398e-09	0.00519375	46	0.0252917	0.0383217	0.000639671	4	-0.0142455	1.75662	0.000202934
ATXN10	HSPB1	33120	33	0.091755	7.31265e-14	0.00841898	64	0.330172	3.12521e-168	0.109014	5	5.46185e-06	0.999645	2.98318e-11
ATXN10	PPP1R12A	33799	40	0.0749757	6.76295e-10	0.00562136	53	0.0185555	0.12717	0.000344307	1	0.00997188	0.412394	9.94383e-05
ATXN10	PTPRH	28840	46	0.0655901	6.17427e-07	0.00430206	63	0.501591	0	0.251594	12	-0.0122169	1.64642	0.000149252
ATXN10	SAP18	28466	39	0.0850469	1.29979e-10	0.00723298	73	0.0387865	0.00342273	0.00150439	1	-0.0101238	1.55496	0.000102492
ATXN10	SERPINH1	28466	40	0.0640392	1.3262e-06	0.00410102	26	0.125575	1.89805e-21	0.0157691	6	0.00642972	0.627653	4.13413e-05
ATXN10	TGFBR2	33799	30	0.0630505	2.12813e-07	0.00397537	59	0.107202	9.80898e-19	0.0114923	17	0.028546	0.0189304	0.000814872
ATXN10	TNFRSF14	33694	33	0.088373	3.67565e-13	0.00780978	38	0.0944768	7.78039e-15	0.00892586	9	0.0258149	0.0340919	0.000666408
ATXN2	BCAT1	29175	49	0.0178312	0.173233	0.000317951	75	0.30845	7.88974e-129	0.0951412	9	0.0431678	0.000972743	0.00186346
ATXN2	SKAP1	28441	26	0.0256341	0.0532134	0.000657106	39	0.0464684	0.000455379	0.00215931	13	0.00579041	0.662392	3.35289e-05
ATXN2	WWP2	28494	26	0.0237116	0.0734974	0.000562239	44	0.1184	3.04578e-19	0.0140186	5	0.00319891	0.809232	1.0233e-05
ATXN2L	CDH1	28392	48	0.0344877	0.00935127	0.0011894	44	0.0403473	0.00235917	0.00162791	32	9.25227e-05	0.994439	8.56045e-09
ATXN2L	CIT	29453	52	0.0307173	0.0183985	0.000943555	63	0.04423	0.000685201	0.00195629	8	-0.00770043	1.44539	5.92967e-05
ATXN2L	PRC1	30102	53	0.0613778	1.88175e-06	0.00376723	71	0.0350757	0.00649373	0.00123031	14	0.00801981	0.533858	6.43174e-05
ATXN2L	PRKD2	29115	47	0.0389993	0.00291584	0.00152094	65	0.0634309	1.2715e-06	0.00402347	1	8.23016e-06	0.999499	6.77355e-11
ATXN2L	RBM25	29083	43	0.0384706	0.00334273	0.00147999	49	-0.0144063	1.72801	0.000207543	2	0.0221071	0.0918362	0.000488724
ATXN2L	SMAD3	30102	50	0.0258403	0.0449812	0.00066772	65	0.224176	1.90533e-69	0.0502549	17	0.000212463	0.98685	4.51407e-08
ATXN2L	SOX2	30361	49	0.0402804	0.00169294	0.00162251	69	-0.0169638	1.81373	0.000287772	12	-0.0131555	1.69461	0.000173067
ATXN2L	STK24	28930	48	0.0234925	0.0739643	0.000551897	59	0.0352978	0.00724846	0.00124593	5	-0.00975085	1.54165	9.50791e-05
ATXN2L	WWP2	29402	52	0.065963	4.13672e-07	0.00435111	45	0.113536	2.49176e-18	0.0128904	6	-0.000657151	1.04018	4.31848e-07
ATXN3	BAG6	28983	17	0.255704	3.43184e-87	0.0653844	22	0.0439265	0.000822584	0.00192954	12	0.0278884	0.0337419	0.000777765
ATXN3	BCL2L1	30406	28	0.265395	1.48585e-98	0.0704347	45	0.0277437	0.0305067	0.000769714	9	0.00817688	0.523787	6.68614e-05
ATXN3	CASP3	29847	19	0.245489	1.21612e-82	0.0602647	34	0.0896076	4.04712e-12	0.00802952	9	-0.015923	1.78131	0.000253541
ATXN3	CASP7	30406	17	0.26654	2.02022e-99	0.0710434	42	0.0764954	2.33368e-09	0.00585154	14	0.00638538	0.618597	4.07731e-05
ATXN3	CCT5	28907	26	0.26913	1.72582e-96	0.072431	61	0.0401266	0.00227694	0.00161014	11	0.0262226	0.0461861	0.000687623
ATXN3	CDKN1A	29501	13	0.248594	8.33297e-84	0.0617988	42	0.137293	3.19054e-26	0.0188493	8	0.00258542	0.842616	6.68439e-06
ATXN3	DARS1	29335	21	0.258084	6.58446e-90	0.0666075	38	0.0448207	0.000594529	0.0020089	14	0.0188611	0.148595	0.000355742
ATXN3	DCTN2	29501	19	0.253434	3.90193e-87	0.0642286	10	-0.0117457	1.63297	0.000137961	15	0.00373878	0.774019	1.39785e-05
ATXN3	DNAJA2	29787	20	0.259511	2.77097e-92	0.0673457	11	-0.00655125	1.38682	4.29189e-05	20	0.0313171	0.015641	0.000980759
ATXN3	DNAJB2	29348	13	0.256645	6.33136e-89	0.0658669	57	0.0462916	0.000388874	0.00214292	19	0.0203633	0.118796	0.000414663
ATXN3	DYNC1H1	30014	26	0.242696	3.40304e-81	0.0589015	2	0.00218803	0.865421	4.78747e-06	13	0.0128162	0.320839	0.000164254
ATXN3	EEF1D	30080	17	0.263586	3.56708e-96	0.0694774	59	0.0351247	0.00643695	0.00123375	13	0.00817935	0.52589	6.69018e-05
ATXN3	EIF4G1	29888	18	0.259013	3.15137e-92	0.067088	47	0.0477795	0.000219696	0.00228288	14	0.00927172	0.473576	8.59649e-05
ATXN3	ENAH	29044	18	0.252132	6.44968e-85	0.0635704	41	0.0857561	5.904e-11	0.00735411	3	0.0367032	0.00514997	0.00134713
ATXN3	ENO1	29470	19	0.268018	1.63319e-97	0.0718339	54	0.0512649	8.23404e-05	0.00262809	11	0.0379929	0.00353144	0.00144346
ATXN3	GAPDH	28689	13	0.253446	8.68022e-85	0.064235	78	0.0458672	0.00051049	0.0021038	10	0.0307329	0.0199204	0.000944511
ATXN3	GART	30173	18	0.245002	3.45916e-83	0.0600259	34	0.07944	6.43882e-10	0.00631072	16	0.0329109	0.0105687	0.00108313
ATXN3	HSDL2	29334	18	0.239046	5.16939e-77	0.0571429	41	0.478365	0	0.228833	21	0.0701834	7.41469e-08	0.0049257
ATXN3	HSPB1	29011	18	0.276943	1.18761e-102	0.0766974	61	0.334615	8.70109e-152	0.111967	1	0.00313361	0.811385	9.81952e-06
ATXN3	KLF4	29268	25	0.250422	2.1598e-84	0.0627111	69	0.0479938	0.000239634	0.0023034	12	0.00928155	0.477737	8.61472e-05
ATXN3	LAMA4	29697	20	0.245558	2.78005e-82	0.0602988	34	0.132597	1.04798e-24	0.0175819	24	0.0397961	0.00215892	0.00158373
ATXN3	MIF	29529	32	0.260589	2.87657e-92	0.0679066	37	0.0930762	7.69999e-13	0.00866318	13	0.0255105	0.0499689	0.000650784
ATXN3	MYH9	30151	24	0.261994	3.24687e-95	0.0686411	73	0.0292066	0.0233295	0.000853025	13	0.0123837	0.336315	0.000153357
ATXN3	NME1	29185	15	0.236815	3.27438e-75	0.0560811	73	0.0316317	0.0156593	0.00100057	5	0.0202492	0.121894	0.00041003
ATXN3	PRDX2	29561	12	0.263093	3.47224e-94	0.0692181	45	0.137365	2.67766e-26	0.018869	5	-0.00311538	1.18927	9.7056e-06
ATXN3	PSRC1	28907	24	0.256131	2.89872e-87	0.0656029	33	0.136025	2.79879e-25	0.0185028	22	0.0126535	0.336095	0.00016011
ATXN3	RANBP1	29334	18	0.256993	4.00046e-89	0.0660453	49	0.0481707	0.0002236	0.00232042	19	0.00807947	0.536125	6.52778e-05
ATXN3	RBPMS	29185	14	0.254305	7.96871e-87	0.0646708	64	0.029045	0.0264842	0.000843611	19	0.00831126	0.525522	6.9077e-05
ATXN3	SELE	29847	27	0.244895	3.06957e-82	0.0599737	24	0.0717579	2.85731e-08	0.0051492	8	0.0118962	0.358131	0.00014152
ATXN3	SLC27A4	28915	34	0.253827	1.03221e-85	0.0644282	42	0.0607268	3.8135e-06	0.00368774	6	0.0140164	0.286554	0.000196459
ATXN3	STIP1	29529	32	0.244861	2.35564e-81	0.0599568	43	0.0170571	0.190008	0.000290945	9	0.0113267	0.384174	0.000128294
ATXN3	TK1	29625	17	0.265361	4.75258e-96	0.0704165	74	0.0730321	1.82413e-08	0.00533369	25	0.0256335	0.0484934	0.000657074
ATXN3	TRAF2	29521	19	0.245987	4.26282e-82	0.0605096	43	0.0628906	1.32399e-06	0.00395523	24	0.0194965	0.134163	0.000380113
ATXN3	TXN	29560	13	0.278066	1.97742e-105	0.0773207	39	0.048632	0.000183498	0.00236507	12	0.0228375	0.0791185	0.000521552
ATXN3	UBAC1	29501	30	0.267216	5.12278e-97	0.0714044	66	0.0726928	2.27263e-08	0.00528424	13	0.00571925	0.660506	3.27098e-05
ATXN3	UNG	30014	24	0.245863	2.41186e-83	0.0604488	61	0.0362217	0.00500785	0.00131201	5	-0.00416293	1.25289	1.733e-05
ATXN3	VPS37A	29501	22	0.24567	7.88862e-82	0.0603538	50	0.0494098	0.000146602	0.00244133	18	0.0268876	0.0389031	0.000722942
AXIN1	CSNK1D	28701	38	0.0444614	0.000753182	0.00197681	70	0.0335119	0.0111134	0.00112304	8	0.0185851	0.159169	0.000345405
AXIN1	GNAS	29530	35	0.0521137	6.15359e-05	0.00271584	60	0.0545451	2.74017e-05	0.00297516	37	0.0108826	0.403055	0.00011843
AXIN1	SMAD3	29431	36	0.0564622	1.46202e-05	0.00318798	65	0.209979	1.19895e-59	0.044091	32	0.0215433	0.0984018	0.000464116
AXIN1	TP53	33640	37	0.0582434	1.74819e-06	0.00339229	38	0.0538634	9.84714e-06	0.00290127	11	0.0220715	0.0702516	0.000487151
AXIN1	TRAF2	35081	40	0.0575627	1.40224e-06	0.00331347	56	0.0585324	9.29059e-07	0.00342604	6	0.0143118	0.230672	0.000204829
AXL	CST1	25847	71	0.207211	3.07336e-51	0.0429364	84	0.461649	2.8919e-271	0.213119	6	0.0155691	0.263076	0.000242397
AXL	EGFR	35122	84	0.186819	3.4437e-56	0.0349012	53	0.163358	3.30876e-43	0.0266859	4	0.0081808	0.493018	6.69254e-05
AXL	EPB41L5	28885	77	0.180959	1.02169e-43	0.0327463	68	0.0240501	0.0675748	0.000578405	1	-0.00112113	1.06789	1.25692e-06
AXL	IL15RA	33933	74	0.176585	1.17662e-48	0.0311821	60	0.279692	3.48305e-122	0.0782278	7	0.00756002	0.533503	5.71539e-05
AXL	ITGB1	35135	84	0.185631	1.64175e-55	0.0344591	57	0.0318503	0.00758241	0.00101444	2	0.0154322	0.195842	0.000238154
AXL	NCK2	34836	75	0.178617	4.87041e-51	0.031904	42	0.0467439	9.49756e-05	0.002185	4	0.000966919	0.935686	9.34932e-07
AXL	SCRIB	28917	80	0.204112	1.94894e-55	0.0416615	60	0.0529508	5.60973e-05	0.00280379	7	-0.000231094	1.01402	5.34042e-08
AXL	SHC1	28563	80	0.194186	1.18612e-49	0.0377084	69	0.0319704	0.0156773	0.00102211	12	-0.00890248	1.49886	7.92542e-05
AXL	TGFBR2	34720	76	0.186217	3.22495e-55	0.0346768	65	0.10123	2.7727e-17	0.0102475	4	0.00169419	0.88775	2.87027e-06
AXL	TOR1AIP1	28917	80	0.187876	4.30608e-47	0.0352976	64	0.518597	0	0.268943	18	0.0228899	0.0817641	0.000523949
AXL	TREML2	34665	79	0.177653	2.91328e-50	0.0315604	63	0.267076	1.50901e-113	0.0713295	11	-0.00179686	1.11891	3.22872e-06
AZI2	RNF31	29193	57	0.036027	0.00590502	0.00129794	65	0.0450594	0.000573478	0.00203035	8	0.0138176	0.291159	0.000190926
B3GAT3	CD70	28595	6	0.00610992	0.64411	3.73312e-05	98	0.671766	0	0.45127	18	-0.00256847	1.15398	6.59702e-06
B3GAT3	NLGN1	28392	8	0.0102344	0.440687	0.000104742	66	0.0288524	0.0296993	0.000832463	13	0.0180217	0.174529	0.000324783
B3GAT3	PBXIP1	29039	6	-0.00133265	1.08087	1.77597e-06	52	-0.00855693	1.48556	7.3221e-05	17	-0.00538105	1.31817	2.89557e-05
B4GALT1	CCL3	34636	34	0.139123	2.78183e-31	0.0193553	90	0.284652	2.90467e-129	0.0810266	6	0.0149506	0.21344	0.00022352
B4GALT1	MME	34464	37	0.162975	3.10795e-42	0.0265607	50	0.0693547	8.2343e-09	0.00481008	2	0.00229558	0.848886	5.26967e-06
B4GALT1	MMP10	35082	33	0.147625	1.76869e-35	0.0217931	95	0.359108	1.37745e-212	0.128959	14	0.014502	0.224535	0.000210308
B4GALT1	SCGB2A2	28765	29	0.160891	1.14843e-34	0.025886	64	0.0199387	0.130497	0.000397553	12	0.00895965	0.496858	8.02753e-05
B4GALT1	TFRC	34825	36	0.160329	2.50262e-41	0.0257054	24	0.362829	9.88797e-216	0.131645	6	-0.000378617	1.0252	1.43351e-07
B4GALT1	TNF	33912	30	0.147218	3.59829e-34	0.0216732	34	0.0783657	1.03057e-10	0.00614119	15	0.0198781	0.101655	0.00039514
BABAM1	PRDX5	29043	60	0.0363309	0.0056211	0.00131993	76	0.121419	1.6059e-20	0.0147425	11	0.00590941	0.65252	3.49211e-05
BABAM1	PSMD5	28478	58	0.00563778	0.67057	3.17846e-05	2	0.0091557	0.489692	8.38268e-05	8	-0.00461761	1.27246	2.13223e-05
BACH1	BATF	28814	38	0.0372333	0.00470355	0.00138632	63	0.0372892	0.00464156	0.00139048	3	0.0168344	0.201365	0.000283396
BACH1	NBN	33916	46	0.0324045	0.00760751	0.00105005	38	0.0470957	0.000104374	0.00221801	7	0.0201434	0.0971452	0.000405757
BACH1	SMAD3	29431	38	0.0491526	0.000161633	0.00241598	62	0.218907	8.55252e-65	0.0479204	11	0.0407379	0.00177169	0.00165957
BACH1	TP53	33640	39	0.0344467	0.00471649	0.00118658	38	0.0677768	2.62573e-08	0.0045937	3	0.00996491	0.413795	9.92995e-05
BAG3	BAX	33548	28	0.0646783	1.14373e-07	0.00418328	66	0.0515103	2.43061e-05	0.00265331	23	-0.00999491	1.58695	9.98982e-05
BAG3	BID	34234	24	0.0699242	6.97178e-09	0.0048894	64	0.0734846	1.14845e-09	0.00539999	18	0.00268042	0.824517	7.18463e-06
BAG3	CCT5	33471	24	0.0365731	0.00276488	0.00133759	74	0.0433776	0.000385192	0.00188162	7	0.0338016	0.00567806	0.00114255
BAG3	CDK1	28308	21	0.0840651	2.37575e-10	0.00706695	47	0.033384	0.0120068	0.00111449	4	-0.00389405	1.23042	1.51636e-05
BAG3	COPE	33600	29	0.0614528	4.62003e-07	0.00377644	56	0.0203673	0.0950207	0.000414829	5	0.0172078	0.158403	0.000296109
BAG3	CSTB	33655	25	0.0914298	5.66943e-14	0.00835941	94	0.543744	0	0.295658	3	0.0440778	0.000297636	0.00194285
BAG3	DNAJB6	28420	25	0.0900101	1.05805e-11	0.00810181	28	0.142874	2.62639e-27	0.020413	3	0.0109696	0.408311	0.000120333
BAG3	DPP10	34234	27	0.067245	2.55943e-08	0.00452189	64	0.265876	4.0169e-111	0.0706903	4	0.00359719	0.766023	1.29398e-05
BAG3	DYNLT1	28636	31	0.0638896	1.30587e-06	0.00408188	39	0.0756428	9.96171e-09	0.00572183	11	-0.0199748	1.86933	0.000398993
BAG3	GH1	34164	24	0.0811495	1.85075e-11	0.00658524	57	0.0310453	0.0102812	0.00096381	15	0.00756559	0.531817	5.72381e-05
BAG3	HAGH	34418	24	0.060919	4.23993e-07	0.00371113	37	0.109348	9.23606e-20	0.011957	5	-0.00466673	1.30132	2.17783e-05
BAG3	MIA	34317	29	0.059732	7.34866e-07	0.00356792	62	0.543659	0	0.295565	9	0.0124935	0.300738	0.000156087
BAG3	NEFL	33482	27	0.0488502	6.36081e-05	0.00238634	51	0.0301737	0.013542	0.000910452	12	0.0227713	0.0624272	0.000518533
BAG3	PARP1	34234	27	0.0500798	3.39105e-05	0.00250799	26	0.0720623	2.38494e-09	0.00519298	5	0.00996537	0.409707	9.93085e-05
BAG3	PDCD6	34218	25	0.0692595	9.74257e-09	0.00479687	97	0.720805	0	0.51956	12	0.0344916	0.00432331	0.00118967
BAG3	PSAP	29105	31	0.0811436	5.65414e-10	0.00658428	42	0.198261	1.1215e-52	0.0393075	4	0.0192291	0.1424	0.000369757
BAG3	PSME1	34771	25	0.061363	3.03905e-07	0.00376542	51	0.0671951	2.03768e-08	0.00451518	15	-0.00741806	1.46375	5.50276e-05
BAG3	PXN	33600	27	0.0780517	1.48488e-10	0.00609207	71	0.451579	0	0.203924	7	-0.00659962	1.41143	4.3555e-05
BAG3	RAB2B	29250	23	0.0461619	0.000412693	0.00213092	42	0.116969	2.82432e-19	0.0136819	2	0.00461935	0.723909	2.13384e-05
BAG3	S100A14	29352	24	0.0728426	2.30847e-08	0.00530604	34	0.134324	4.84026e-25	0.018043	8	0.0275015	0.0351177	0.00075633
BAG3	SPRY2	33583	25	0.0768963	2.79184e-10	0.00591305	44	0.0590852	1.26336e-06	0.00349106	13	-0.0164587	1.82255	0.000270887
BAG3	SUGT1	33471	25	0.0635268	1.97321e-07	0.00403565	44	0.00808004	0.508631	6.5287e-05	10	0.0164636	0.178031	0.000271051
BAG3	VASP	29380	23	0.0484582	0.000202432	0.0023482	57	0.0449429	0.000568724	0.00201986	5	0.0151129	0.246743	0.000228398
BAG3	VIM	33571	27	0.0690835	1.45871e-08	0.00477253	64	0.0373868	0.00218444	0.00139777	12	-0.00661999	1.41242	4.38243e-05
BAG3	YWHAQ	28690	22	0.0850936	1.07429e-10	0.00724091	68	0.0136631	0.300764	0.00018668	6	0.00849335	0.520069	7.21369e-05
BAG4	CASP2	28701	74	0.0298726	0.0236205	0.000892374	48	0.0402149	0.00230857	0.00161724	23	0.00267758	0.839278	7.16945e-06
BAG4	CD93	27654	64	0.0244438	0.0691253	0.0005975	47	0.0389143	0.00380049	0.00151432	13	0.00720307	0.59228	5.18842e-05
BAG4	DCUN1D1	28558	69	0.0520367	8.3448e-05	0.00270781	66	0.02915	0.027603	0.000849721	2	0.0163329	0.217161	0.000266765
BAG4	GRAP2	28704	71	0.0383111	0.0036962	0.00146774	49	0.0677546	2.7758e-07	0.00459069	26	0.0133692	0.311198	0.000178735
BAG4	IL24	28270	76	0.047444	0.000358782	0.00225093	63	0.0269462	0.0427561	0.000726096	3	0.0129319	0.330945	0.000167233
BAG4	ITIH5	29107	78	0.0283473	0.0305611	0.00080357	58	0.104554	1.27251e-15	0.0109316	1	-0.0185799	1.84363	0.000345213
BAG4	PDCD6	28704	69	0.0384198	0.00360009	0.00147608	92	0.726429	0	0.527699	33	0.100631	2.14122e-14	0.0101267
BAG4	RBPMS	29580	73	0.0295835	0.0228789	0.000875185	64	0.0252358	0.0522672	0.000636847	14	0.0101751	0.433935	0.000103532
BAG4	SCGB3A1	28660	73	0.0439849	0.000865414	0.00193467	36	0.113004	9.39501e-18	0.0127698	4	-0.00321152	1.19207	1.03138e-05
BAG4	SUOX	29193	69	0.0307135	0.0189368	0.00094332	58	0.0685675	1.57072e-07	0.0047015	16	0.00173294	0.894684	3.00309e-06
BAG4	VIM	28217	68	0.0528417	7.14634e-05	0.00279225	53	0.0335649	0.0116842	0.0011266	15	-0.0106364	1.57562	0.000113133
BAG4	WWP2	28545	68	0.0371365	0.00501124	0.00137912	42	0.12855	1.82072e-22	0.0165251	6	-0.00187703	1.11276	3.52323e-06
BAG4	YAP1	29185	71	0.03531	0.00697658	0.0012468	33	0.0524546	6.08619e-05	0.00275148	31	0.00398566	0.760792	1.58855e-05
BAG6	BLMH	34352	31	0.0461616	0.000129468	0.00213089	63	0.409001	2.30028e-275	0.167282	11	0.0677315	1.91638e-08	0.00458755
BAG6	BRK1	33306	28	0.037646	0.00211929	0.00141722	64	0.0598288	1.02704e-06	0.00357949	11	-0.0187265	1.87354	0.00035068
BAG6	C1QA	34031	31	0.0332199	0.00612818	0.00110356	85	0.325048	3.10041e-167	0.105656	10	0.00705037	0.560873	4.97077e-05
BAG6	CLU	29068	21	0.0352812	0.00714088	0.00124476	53	0.117691	2.20729e-19	0.0138511	6	0.010669	0.416055	0.000113827
BAG6	CNST	33978	30	0.0375664	0.00195366	0.00141123	56	0.0187907	0.12143	0.000353089	3	-0.00230343	1.15057	5.30581e-06
BAG6	CXCL8	33575	32	0.0276612	0.0234077	0.000765144	38	0.0862025	1.48664e-12	0.00743087	11	0.0354552	0.0036637	0.00125707
BAG6	EDN1	28309	20	0.0122658	0.356159	0.000150451	29	0.162751	6.65572e-35	0.0264878	10	0.0187776	0.157765	0.000352597
BAG6	EFEMP1	34039	31	0.043995	0.000282461	0.00193556	36	0.155191	5.85634e-38	0.0240842	1	-0.00198815	1.13027	3.95274e-06
BAG6	ENOPH1	28902	20	0.0300169	0.0224839	0.000901013	62	0.0377646	0.00408525	0.00142616	1	-0.00842003	1.47784	7.08969e-05
BAG6	FGF21	34052	29	6.97791e-05	0.995406	4.86912e-09	48	0.0979519	5.43912e-16	0.00959458	6	-0.00170264	1.11172	2.89899e-06
BAG6	FN1	29068	23	0.00984118	0.453147	9.68489e-05	70	0.296608	2.21153e-118	0.0879763	10	0.0228639	0.081322	0.000522758
BAG6	GRN	33657	31	0.034818	0.00427799	0.0012123	18	0.168029	8.16809e-44	0.0282337	2	0.00623724	0.60891	3.89032e-05
BAG6	HAVCR2	33807	34	0.0365755	0.00263079	0.00133776	89	0.105558	3.25255e-18	0.0111426	10	0.00294539	0.808671	8.67533e-06
BAG6	IMMT	28902	25	0.0342992	0.00911136	0.00117644	25	0.0566162	1.65601e-05	0.00320539	1	0.0152786	0.245482	0.000233436
BAG6	LBP	34086	30	0.0201633	0.0959822	0.00040656	71	0.517547	0	0.267855	1	0.0107033	0.376924	0.00011456
BAG6	MESD	33807	34	0.027714	0.0226786	0.000768064	73	0.0330862	0.0065131	0.0010947	22	0.0135639	0.264792	0.000183978
BAG6	PLA2G2A	33864	28	0.0263645	0.0300396	0.000695086	79	0.445096	0	0.198111	11	-0.00893501	1.53776	7.98345e-05
BAG6	PTH	28267	20	0.037446	0.00486567	0.0014022	69	0.0177974	0.180919	0.000316746	11	0.0311	0.0193692	0.000967212
BAG6	PTN	34520	30	0.0178561	0.137936	0.000318841	48	0.109175	9.29364e-20	0.0119191	4	-0.0155442	1.80344	0.000241622
BAG6	RAB2B	28902	22	0.0471845	0.000332603	0.00222638	44	0.121948	1.35234e-20	0.0148714	1	0.00217619	0.86862	4.73579e-06
BAG6	RAB6A	33804	31	0.0300216	0.0135699	0.000901296	36	0.0342983	0.00479802	0.00117638	13	0.0147008	0.226843	0.000216114
BAG6	RNF4	28532	21	0.0459038	0.000523274	0.00210716	1	0.0347591	0.00864325	0.00120819	4	0.00322495	0.807577	1.04003e-05
BAG6	S100A4	33886	30	0.00268107	0.825347	7.18815e-06	61	0.130016	6.13e-27	0.016904	11	0.0242189	0.0461862	0.000586556
BAG6	SERPINH1	28532	24	0.0440908	0.000864017	0.001944	32	0.13924	4.2317e-26	0.0193878	10	0.0194174	0.142493	0.000377036
BAG6	SNCA	28366	24	0.0237742	0.0733708	0.000565214	56	0.0483731	0.000267638	0.00233996	4	0.0146973	0.268378	0.000216011
BAG6	SPP1	34300	31	0.0285062	0.0182219	0.000812603	42	0.119585	2.83076e-23	0.0143005	5	0.0069026	0.567585	4.76459e-05
BAG6	TCOF1	29024	22	0.0280235	0.032769	0.000785317	65	0.0442294	0.000750333	0.00195624	3	0.0133066	0.310785	0.000177066
BAG6	TCTN3	29024	21	0.00504078	0.701018	2.54094e-05	74	0.565171	0	0.319418	2	0.00145113	0.91199	2.10577e-06
BAG6	TRIM21	33804	31	0.0299177	0.0138975	0.000895066	51	0.062341	2.90248e-07	0.0038864	5	0.015792	0.194201	0.000249389
BAG6	TSC22D1	29004	24	0.0376177	0.00416651	0.00141509	41	0.0482555	0.000236569	0.00232859	2	-0.0166009	1.79381	0.000275591
BAG6	TSNAX	28100	20	0.00905692	0.497246	8.20277e-05	52	0.0114337	0.391455	0.000130729	5	0.0325319	0.0147315	0.00105833
BAG6	UBXN1	28366	24	0.0329882	0.0129633	0.00108822	59	0.0283946	0.0324665	0.000806252	4	-0.00760701	1.43324	5.78666e-05
BAG6	VCAM1	34033	31	0.0288206	0.0174205	0.000830626	43	0.0728393	1.78754e-09	0.00530557	3	0.00594032	0.624147	3.52873e-05
BAIAP2	CDH1	32465	57	0.0752517	1.26991e-09	0.00566282	38	0.0229971	0.0638858	0.000528867	4	0.0159732	0.198114	0.000255144
BAIAP2	DECR1	33640	61	0.0549877	6.39449e-06	0.00302365	49	0.0734145	1.65186e-09	0.00538969	3	-0.000914213	1.05976	8.35785e-07
BAIAP2	DLG4	28907	51	0.0777826	3.18567e-09	0.00605014	69	0.0578677	1.06968e-05	0.00334867	22	-0.00365877	1.21909	1.33866e-05
BAIAP2	LAMP1	28140	58	0.0511402	0.000123941	0.00261532	52	0.0680707	3.1968e-07	0.00463362	4	0.0541677	4.78789e-05	0.00293415
BAIAP2	MAPT	33220	63	0.0758969	5.85865e-10	0.00576035	39	0.0324234	0.00821626	0.00105128	10	0.0100143	0.414418	0.000100287
BAIAP2	NCK2	33799	59	0.0961309	2.37305e-15	0.00924115	48	0.0604605	6.54903e-07	0.00365548	2	0.0103977	0.392722	0.000108112
BAIAP2	RET	33699	61	0.0641886	1.3363e-07	0.00412018	63	0.344575	3.51485e-187	0.118732	11	0.016247	0.182341	0.000263966
BAIAP2	SRPK2	33640	55	0.0800861	4.75671e-11	0.00641378	54	0.00383222	0.75331	1.46859e-05	7	0.00339093	0.780945	1.14984e-05
[truncated: 5,793 more rows]

## Sheet: Supplementary Data 4
ID_A	ID_B	N_TRAINING	NFEATURES_A	CORRELATION_A	PVAL_R_A	R2_A	NFEATURES_B	CORRELATION_B	PVAL_R_B	R2_B	NFEATURES_CO	CORRELATION_CO	PVAL_R_CO	R2_CO
[truncated: 14,176 more rows]

[truncated: 16 more sheets: Supplementary Data 5, Supplementary Data 6, Supplementary Data 7, Supplementary Data 8, Supplementary Data 9, Supplementary Data 10, Supplementary Data 11, Supplementary Data 12, Supplementary Data 13, Supplementary Data 14, Supplementary Data 15, Supplementary Data 16, Supplementary Data 17, Supplementary Data 18, Supplementary Data 19, Supplementary Data 20]
